# Supplementary material for: LSD1 mediates MYCN control of epithelial-mesenchymal transition through silencing of metastatic suppressor NDRG1 gene
Source: Oncotarget. 2016 Nov 22;8(3):3854–69. doi: 10.18632/oncotarget.12924 (PMC5354800; doi:10.18632/oncotarget.12924)
Supplement: Supplementary file 2 [file oncotarget-08-3854-s002.xlsx]

## Sheet: LSD1_vs_CRT
Gene expression levels are presented as log2 of fold change of siLSD1 treated samples respect the control.
The gene list is filtered for abs log2FC >=1, expression >=2 and adj p <=0.121.
	logFC	AveExpr	t	P.Value	adj.P.Val	B
BCO2	-4.8682	3.1211	-10.691	1.44552e-26	1.88178e-22	48.909
CSTF3-AS1	-4.27568	3.42663	-10.3972	3.20521e-25	1.39085e-21	46.1502
CD24	-3.84428	4.29156	-10.4593	1.67581e-25	1.09079e-21	46.973
LUM	-3.3736	2.83426	-8.00182	1.32924e-15	1.92268e-12	24.7132
SYNPO2	-3.3153	3.21446	-8.41996	4.15765e-17	7.73205e-14	28.1089
RPS26P11	-3.13417	2.83916	-7.79556	6.89805e-15	7.48323e-12	23.165
CC2D2B	-3.05127	2.80121	-7.45356	9.65886e-14	7.39642e-11	20.6184
MSS51	-3.00873	4.23638	-8.55987	1.25568e-17	3.2693e-14	29.3434
PPIAL4G	-2.96005	2.93924	-7.48505	7.61138e-14	6.19281e-11	20.8642
ZNF525	-2.94132	6.87374	-8.42872	3.85933e-17	7.73205e-14	28.2557
PDK4	-2.89776	2.76875	-7.097	1.341e-12	9.18799e-10	18.0976
SEPP1	-2.80682	8.15956	-7.84816	4.55064e-15	5.92403e-12	23.6203
ZNF808	-2.67797	2.82889	-6.8026	1.0724e-11	6.34566e-09	16.1168
RPL23AP87	-2.66279	3.34145	-7.08534	1.45842e-12	9.49286e-10	18.0403
MGP	-2.56998	5.17812	-7.56896	4.01515e-14	3.73352e-11	21.5226
KDM1A	-2.51007	5.96761	-7.2858	3.38181e-13	2.4458e-10	19.4596
PPIAL4D	-2.46678	2.02946	-5.52185	3.41868e-08	7.54311e-06	8.44159
LRP1B	-2.4569	2.45466	-5.91401	3.42248e-09	1.08668e-06	10.6153
DOK6	-2.41245	2.2093	-5.56117	2.73244e-08	6.24051e-06	8.65208
TSHZ2	-2.40885	2.37957	-5.75726	8.74217e-09	2.46093e-06	9.72708
MFAP4	-2.33831	3.17341	-6.32073	2.68831e-10	1.12892e-07	13.0349
AKR1C1	-2.31892	2.51894	-5.71081	1.14897e-08	3.11611e-06	9.46622
RPL13AP3	-2.30209	3.15714	-6.25009	4.23028e-10	1.66878e-07	12.6006
HTRA1	-2.2918	4.07882	-6.69131	2.30227e-11	1.24879e-08	15.3871
GAS1	-2.24025	2.17369	-5.1896	2.13916e-07	3.52877e-05	6.71624
RPL19P12	-2.23052	3.95316	-6.47341	9.92531e-11	4.61456e-08	13.9819
PTGFR	-2.17462	2.78068	-5.6425	1.71098e-08	4.20255e-06	9.08043
RPL13AP20	-2.16245	3.10687	-5.92362	3.22875e-09	1.0508e-06	10.6567
SERPINF1	-2.15036	2.24979	-5.10683	3.32231e-07	4.91476e-05	6.29816
NELL2	-2.13892	3.68658	-6.1326	8.89574e-10	3.2168e-07	11.8795
SULF2	-2.13364	3.65177	-6.07979	1.23708e-09	4.35252e-07	11.565
RPL29P2	-2.09023	3.66648	-5.90532	3.60746e-09	1.11814e-06	10.5434
ACSM3	-2.07001	2.69155	-5.33599	9.66187e-08	1.74692e-05	7.44148
FTH1P3	-1.98065	3.54701	-5.6938	1.26926e-08	3.37207e-06	9.33679
SIAE	-1.96703	4.8164	-5.8588	4.77487e-09	1.44556e-06	10.2592
HNRNPA1L2	-1.94998	6.01733	-5.62984	1.84101e-08	4.43819e-06	8.9805
RPLP0P2	-1.94556	3.20351	-5.43671	5.52525e-08	1.10658e-05	7.94566
STON1	-1.92305	3.99708	-5.67901	1.38374e-08	3.60269e-06	9.24482
TPD52L1	-1.89458	3.02704	-5.13898	2.80233e-07	4.34295e-05	6.41721
MTRNR2L1	-1.87311	3.51451	-5.39123	7.11968e-08	1.3601e-05	7.69332
CCNG2	-1.86208	3.78057	-5.46156	4.80639e-08	1.00919e-05	8.05967
NID2	-1.8554	4.12903	-5.45129	5.09156e-08	1.03566e-05	8.00405
SLC4A4	-1.8541	3.89053	-5.46928	4.60216e-08	9.82147e-06	8.09868
CNTNAP2	-1.85218	4.34055	-5.45773	4.91079e-08	1.01474e-05	8.03728
FAM47E	-1.83809	2.15143	-4.35846	1.31987e-05	0.00115316	2.86129
MTRNR2L8	-1.83723	6.94872	-5.18473	2.19565e-07	3.52877e-05	6.63205
GUCY1A3	-1.82415	2.7561	-4.82182	1.43863e-06	0.000173409	4.88507
PTENP1	-1.82058	2.11175	-4.27226	1.94872e-05	0.00153748	2.50492
RNF150	-1.79317	4.49128	-5.37098	7.96584e-08	1.47034e-05	7.56938
EFNB3	-1.79122	2.25977	-4.36847	1.26087e-05	0.0011166	2.89136
RDH10	-1.78548	5.49458	-5.21165	1.90031e-07	3.25502e-05	6.75423
COLEC12	-1.7832	2.17856	-4.2602	2.05679e-05	0.00156581	2.44695
TSTD3	-1.77836	3.84232	-5.2554	1.50036e-07	2.60423e-05	6.97308
SERPINI1	-1.77224	2.44994	-4.43776	9.16479e-06	0.000890353	3.17601
LOC642236	-1.75631	3.49725	-5.08413	3.74438e-07	5.4769e-05	6.11467
PXYLP1	-1.74294	2.42918	-4.38663	1.16024e-05	0.0010615	2.95399
RPL31P11	-1.74206	2.79326	-4.68443	2.83574e-06	0.00030763	4.23956
PRSS12	-1.73283	4.43261	-5.18482	2.19469e-07	3.52877e-05	6.60574
SNORA33	-1.72847	5.04788	-5.12133	3.07729e-07	4.65816e-05	6.28955
CRISPLD1	-1.72446	4.85811	-5.1457	2.70406e-07	4.24114e-05	6.40882
PCDH18	-1.72408	3.26134	-4.88409	1.0514e-06	0.00013352	5.14845
METTL7A	-1.71967	5.26934	-5.07128	4.00573e-07	5.7304e-05	6.04174
TP53INP1	-1.68114	2.83276	-4.52979	5.95678e-06	0.000610594	3.54251
CDON	-1.66732	5.04442	-4.93894	7.95227e-07	0.000107221	5.38979
FAM184A	-1.66654	3.02061	-4.60864	4.09159e-06	0.000433043	3.88123
ADGRA2	-1.64765	5.11557	-4.88315	1.05642e-06	0.00013352	5.12079
RPL39L	-1.64461	7.66193	-4.59963	4.27227e-06	0.000448519	3.83467
KLHL24	-1.64302	4.05383	-4.90473	9.46849e-07	0.000123261	5.22052
TMTC2	-1.63901	3.55969	-4.76839	1.87715e-06	0.000220013	4.58767
ANKRD30A	-1.63793	2.1608	-3.92589	8.68541e-05	0.00485264	1.11669
HMGN5	-1.63446	5.0236	-4.86111	1.18091e-06	0.000147818	5.01355
C7ORF69	-1.63327	4.20751	-4.89945	9.72594e-07	0.000125359	5.1925
C10ORF107	-1.62989	2.02347	-3.8014	0.000144534	0.00703059	0.664745
PDZRN3	-1.62768	3.99825	-4.83002	1.38073e-06	0.000167984	4.86699
PRKG1	-1.62396	3.68394	-4.76695	1.89063e-06	0.000220013	4.57608
MTRNR2L6	-1.62284	2.21709	-3.93562	8.34123e-05	0.00472114	1.14749
PDE11A	-1.62281	2.2117	-3.93852	8.24116e-05	0.00468486	1.15817
ACPP	-1.62072	2.05814	-3.81607	0.000136224	0.00676855	0.713728
C14ORF132	-1.60801	3.09805	-4.49536	7.00527e-06	0.000706935	3.37086
PEG10	-1.58528	6.56833	-4.49877	6.89407e-06	0.000701149	3.37745
SLC38A4	-1.58473	2.64	-4.16386	3.14931e-05	0.00224031	2.00302
FLJ44635	-1.58445	4.02836	-4.74452	2.11227e-06	0.000239109	4.46034
GUCY1B3	-1.5816	4.18571	-4.75454	2.01033e-06	0.000231597	4.50483
SEMA5A	-1.57647	4.04863	-4.69009	2.75861e-06	0.000301779	4.21213
KLF12	-1.5703	4.03072	-4.70006	2.62747e-06	0.000291279	4.25461
DNAH6	-1.56186	2.6544	-4.09857	4.18237e-05	0.0027921	1.74055
MCTS2P	-1.5565	3.18411	-4.42104	9.90226e-06	0.00094785	3.03749
SCD	-1.54404	9.63098	-4.30776	1.66122e-05	0.00136011	2.56404
SOX4	-1.51337	3.3022	-4.34761	1.38675e-05	0.00119014	2.71543
C10ORF32-ASMT	-1.50679	2.94293	-4.16071	3.19303e-05	0.00225834	1.96105
EFEMP1	-1.50679	6.66273	-4.26147	2.04516e-05	0.00156581	2.36176
PKD1L1	-1.50452	2.2972	-3.71682	0.000202592	0.00915744	0.322866
HOXA5	-1.50163	2.36127	-3.78163	0.000156502	0.00754573	0.547689
DSP	-1.49851	3.50894	-4.33518	1.46735e-05	0.00124849	2.65831
MTUS2	-1.48887	2.11823	-3.5867	0.000336112	0.0132867	-0.123652
PRRX1	-1.4764	7.20807	-4.1457	3.40922e-05	0.0023607	1.88978
TXNIP	-1.47037	6.46148	-4.1752	2.9966e-05	0.00215523	2.00297
MLLT3	-1.46521	4.68164	-4.40547	1.06399e-05	0.00100369	2.93569
PDIA3P1	-1.46265	3.20238	-4.15954	3.20935e-05	0.00225834	1.93811
SDHAF4	-1.45585	3.85577	-4.33336	1.4795e-05	0.00125066	2.63289
FAM213A	-1.44774	3.84871	-4.32801	1.51588e-05	0.00127314	2.60738
CCDC112	-1.44097	4.20328	-4.3477	1.38618e-05	0.00119014	2.68532
BGN	-1.43154	4.66499	-4.27086	1.96103e-05	0.00153787	2.3676
H3F3C	-1.42857	2.80438	-3.90318	9.54163e-05	0.00524105	0.952351
PDE5A	-1.42217	4.71488	-4.27544	1.92119e-05	0.00153436	2.38188
MKX	-1.41524	2.84284	-3.84681	0.000120235	0.00619786	0.742196
GLT8D2	-1.41037	2.4599	-3.61139	0.000305707	0.0124365	-0.0758209
SIX1	-1.40965	3.70924	-4.1468	3.39291e-05	0.0023607	1.86457
GGACT	-1.4073	2.62192	-3.7283	0.000193593	0.00887391	0.320466
PARD6G	-1.40075	2.85672	-3.84637	0.000120453	0.00619786	0.733878
MRPL45P2	-1.3906	2.51658	-3.61572	0.000300651	0.0123078	-0.0706231
SMIM14	-1.38139	3.85246	-4.12166	3.78483e-05	0.00256619	1.75326
YPEL2	-1.37976	4.20723	-4.15534	3.26884e-05	0.00228783	1.88381
DOCK4	-1.37827	3.08255	-3.88481	0.000102915	0.00558228	0.86198
CFI	-1.37067	4.46254	-4.13434	3.5821e-05	0.0024543	1.79735
C1RL	-1.36266	2.31189	-3.42167	0.000624289	0.0204226	-0.712744
MXI1	-1.36085	5.04612	-4.05016	5.1479e-05	0.00328507	1.46834
LSAMP	-1.34864	3.37764	-3.92323	8.78197e-05	0.00488563	0.987588
PLXDC2	-1.34464	2.48435	-3.48051	0.000502098	0.0175236	-0.535438
GKAP1	-1.33991	2.86367	-3.68651	0.000228276	0.0100057	0.143798
HMCN1	-1.33602	2.0259	-3.17698	0.00149165	0.0369169	-1.46068
ZFP14	-1.33495	3.25049	-3.84812	0.000119595	0.00619786	0.707835
ZNF90	-1.33425	3.92534	-4.01408	6.00119e-05	0.00366242	1.31823
EN1	-1.3342	2.00008	-3.15567	0.00160496	0.038829	-1.5225
C3ORF67	-1.33409	2.0765	-3.20098	0.00137292	0.0350474	-1.39252
CPM	-1.33253	2.09911	-3.21075	0.00132709	0.0343689	-1.36496
LINC00598	-1.33169	2.83461	-3.62049	0.000295157	0.0121934	-0.0838199
ANXA2P2	-1.33029	5.27218	-3.93364	8.41016e-05	0.00472374	1.01651
CT45A2	-1.33015	4.31042	-4.02393	5.7559e-05	0.00358518	1.35326
IL17RD	-1.32895	2.30073	-3.33841	0.00084497	0.0251137	-0.98703
PLD1	-1.32289	3.8517	-3.97262	7.14681e-05	0.00417207	1.15701
MOCS2	-1.31256	4.37109	-3.95403	7.7251e-05	0.00448952	1.08251
DIAPH2	-1.30149	2.86426	-3.54147	0.000399293	0.0151545	-0.361011
VASH2	-1.30078	2.4535	-3.36125	0.00077813	0.0238346	-0.932052
FAM210B	-1.29881	4.40824	-3.93341	8.4184e-05	0.00472374	0.998954
ANKRD19P	-1.29803	2.72811	-3.51532	0.000440719	0.0162994	-0.447857
LOC146880	-1.29464	2.91644	-3.59659	0.000323616	0.0129626	-0.183208
TSPAN31	-1.29155	3.46441	-3.80106	0.000144738	0.00703059	0.516928
YWHAEP1	-1.28977	2.45952	-3.33503	0.000855278	0.02526	-1.01812
KIAA1107	-1.2871	2.02503	-3.06033	0.00221544	0.0489653	-1.81372
ANKRD42	-1.28196	4.69482	-3.85098	0.000118207	0.00616608	0.689805
TRHDE	-1.27664	3.46108	-3.73468	0.000188754	0.00873869	0.275974
MPP6	-1.27339	5.87973	-3.67028	0.000243253	0.010451	0.0528527
KLF9	-1.27329	4.06249	-3.83414	0.000126598	0.00641609	0.624572
JPH1	-1.26968	2.77134	-3.41862	0.00063133	0.0205981	-0.771327
FAM76A	-1.26792	2.58776	-3.35751	0.000788723	0.0239897	-0.96161
COPZ2	-1.25794	2.18209	-3.09987	0.00194017	0.0445629	-1.72076
MME	-1.25118	8.32254	-3.49866	0.000469164	0.0166874	-0.527789
ADD3	-1.24882	5.56267	-3.64102	0.000272611	0.0114111	-0.0602219
POLR2M	-1.24868	2.88818	-3.46526	0.000531434	0.0181381	-0.636105
TWIST1	-1.24707	4.87825	-3.73762	0.000186564	0.00868398	0.269337
CYP39A1	-1.23944	2.22005	-3.06796	0.00215972	0.0480081	-1.81973
SLITRK5	-1.23922	3.10664	-3.51526	0.00044081	0.0162994	-0.481183
2006-09-01	-1.23447	4.60346	-3.72058	0.000199599	0.0090629	0.202911
INSIG1	-1.23366	7.32567	-3.45476	0.000552529	0.0186343	-0.678214
PAQR8	-1.23332	2.827	-3.38966	0.000701875	0.0221235	-0.8825
IFI6	-1.23247	4.10504	-3.73395	0.0001893	0.00873869	0.248027
EIF5AL1	-1.22999	2.30398	-3.10136	0.00193045	0.0445629	-1.73285
MEX3A	-1.22891	4.8782	-3.68002	0.00023416	0.0101914	0.0603137
ACSF2	-1.22868	4.16487	-3.72583	0.000195495	0.00892966	0.217627
BCAS4	-1.22629	7.99928	-3.42738	0.000611324	0.0201474	-0.768996
MAP1LC3B2	-1.22522	2.80704	-3.35967	0.000782598	0.0238592	-0.979775
LOC100131564	-1.22389	2.04329	-2.92601	0.00343933	0.0653833	-2.20794
TMEM117	-1.22218	3.07083	-3.47168	0.000518892	0.0179772	-0.631279
SIX3	-1.22176	2.30987	-3.07861	0.002084	0.0466945	-1.80083
RPL23AP32	-1.22148	6.14809	-3.4949	0.000475815	0.0168494	-0.557378
RAPGEF4	-1.21584	2.53309	-3.17766	0.00148815	0.0369169	-1.52562
REC8	-1.21451	3.16302	-3.48809	0.000488094	0.0171267	-0.58345
NFIA	-1.2137	3.83405	-3.63488	0.000279185	0.0116488	-0.101777
IQGAP2	-1.21303	2.14358	-2.9516	0.00316699	0.0617184	-2.14778
C1ORF54	-1.21128	3.22973	-3.49941	0.000467852	0.0166863	-0.549063
CRYL1	-1.20972	2.0458	-2.89273	0.00382542	0.0687836	-2.3021
SEMA3A	-1.20757	3.17697	-3.4715	0.000519236	0.0179772	-0.640712
C5	-1.20278	2.58299	-3.18114	0.0014704	0.0367403	-1.52359
IFFO2	-1.19775	2.39046	-3.03097	0.00244245	0.0521243	-1.94569
GPC4	-1.19046	3.24518	-3.41257	0.000645498	0.0207997	-0.837318
TET1	-1.18928	3.1899	-3.41397	0.000642187	0.0207444	-0.833675
DISP1	-1.18679	3.91569	-3.58529	0.000337933	0.0132907	-0.283921
SNCA	-1.18638	4.58465	-3.58667	0.000336161	0.0132867	-0.279633
AGTPBP1	-1.18629	3.52624	-3.51648	0.000438793	0.0162994	-0.509472
HBP1	-1.184	6.42503	-3.35523	0.000795269	0.0241324	-1.01875
MSMO1	-1.18143	8.13102	-3.3039	0.000956055	0.0272982	-1.17609
NR2F1	-1.17927	2.35221	-3.00507	0.00266028	0.0551009	-2.02704
PQLC3	-1.17599	4.08555	-3.56316	0.000367727	0.0142049	-0.36379
MMP16	-1.17596	2.16108	-2.88876	0.00387399	0.0692492	-2.33322
CCDC152	-1.17289	4.69936	-3.53654	0.000406822	0.0153507	-0.452899
MANBA	-1.16487	3.59316	-3.46612	0.000529728	0.0181381	-0.684811
FZD7	-1.16487	2.28843	-2.93562	0.00333466	0.0641219	-2.21964
SIRT3	-1.16423	3.20347	-3.36455	0.000768897	0.0236631	-1.00283
RPS2P32	-1.16073	3.18251	-3.34525	0.000824413	0.0247286	-1.06421
KIAA1211	-1.16003	2.91483	-3.23622	0.00121426	0.0325924	-1.39085
HECA	-1.1584	3.85597	-3.47533	0.000511896	0.0178178	-0.65971
IGSF10	-1.15777	4.13622	-3.49253	0.000480063	0.0169362	-0.605066
FAP	-1.15724	4.46151	-3.50658	0.000455435	0.0165149	-0.560192
NREP	-1.15514	5.03644	-3.44597	0.000570803	0.0191021	-0.755073
SPOCK1	-1.15418	6.53209	-3.26245	0.00110739	0.0305423	-1.3174
VANGL2	-1.15312	2.23114	-2.87356	0.00406532	0.0717105	-2.38663
TPI1P2	-1.1519	2.28271	-2.91359	0.00357912	0.0668507	-2.28516
EID2B	-1.15173	2.52624	-3.0328	0.00242774	0.0519207	-1.97015
ERMAP	-1.14448	2.51639	-3.01002	0.0026173	0.0546927	-2.03638
GHR	-1.13598	3.75963	-3.41714	0.000634764	0.0206337	-0.858536
PTGR2	-1.13408	4.90422	-3.39985	0.000676254	0.0214197	-0.913757
RAB40B	-1.13165	2.30062	-2.86269	0.00420728	0.0729878	-2.42841
COL5A2	-1.12778	5.7091	-3.2664	0.00109207	0.0303125	-1.32342
F8	-1.12114	2.53753	-2.95875	0.00309442	0.0608793	-2.18833
CPE	-1.1186	5.09888	-3.32699	0.000880311	0.0258106	-1.14807
ARID4A	-1.11712	4.52742	-3.38471	0.000714631	0.0223631	-0.972349
LRRCC1	-1.11577	5.16329	-3.31339	0.000924254	0.0267972	-1.19118
CTSH	-1.1139	4.23483	-3.38613	0.000710946	0.0223553	-0.970193
SAT1	-1.11366	6.5539	-3.14849	0.00164487	0.0395803	-1.67518
IFT74	-1.11319	5.87038	-3.21189	0.00132185	0.0343689	-1.49349
R3HDM2	-1.11225	3.83825	-3.35256	0.000802954	0.0242729	-1.07464
ANG	-1.11203	3.2413	-3.2242	0.00126639	0.0335078	-1.45846
TXNDC16	-1.10921	3.52065	-3.29572	0.000984309	0.0278341	-1.24886
MNS1	-1.10888	4.13726	-3.36222	0.000775412	0.0238073	-1.04741
TRIM9	-1.10768	2.51851	-2.91268	0.00358951	0.0668507	-2.31754
GYG2	-1.10647	3.09824	-3.16723	0.00154256	0.0378887	-1.62688
FBXL20	-1.10432	3.19435	-3.19439	0.00140459	0.035574	-1.55039
LGALSL	-1.10431	4.07358	-3.35039	0.000809264	0.0243866	-1.08685
DCLK2	-1.10296	4.02907	-3.34649	0.000820746	0.0246755	-1.09974
JMY	-1.10277	4.05497	-3.31929	0.000904946	0.0263548	-1.18248
NOVA1	-1.10148	2.66771	-2.97254	0.00295891	0.0593514	-2.16573
FAT4	-1.10147	3.71931	-3.29768	0.00097749	0.0277232	-1.24847
ZNF277	-1.10047	5.6536	-3.20095	0.00137303	0.0350474	-1.53416
ACSL1	-1.09969	6.43641	-3.11173	0.00186394	0.0435634	-1.78851
GBP2	-1.09935	4.3075	-3.34288	0.000831476	0.0247692	-1.1133
BTG2	-1.09304	3.6143	-3.26289	0.00110566	0.0305423	-1.35814
ZCCHC7	-1.09205	5.2255	-3.23092	0.001237	0.0329171	-1.45298
RAVER2	-1.09113	4.99962	-3.25855	0.00112271	0.0308272	-1.37237
SPATA6	-1.08336	2.11979	-2.65152	0.00802275	0.109547	-2.96942
STEAP2	-1.0816	3.76961	-3.25801	0.00112482	0.0308272	-1.38085
TYMSOS	-1.08096	2.80017	-2.97034	0.00298009	0.0595548	-2.18624
BCL11A	-1.08081	2.33211	-2.75603	0.00585892	0.0903691	-2.72653
TCAF1	-1.07817	6.54521	-3.0455	0.00232761	0.0504173	-1.98677
C1ORF21	-1.07709	5.68305	-3.12775	0.00176541	0.0418617	-1.75991
SRPX	-1.07537	4.95815	-3.21459	0.00130952	0.0342315	-1.51274
ZEB1-AS1	-1.07208	2.71016	-2.91101	0.00360872	0.0671119	-2.3474
ZNF555	-1.06844	2.3616	-2.73914	0.00616843	0.0927259	-2.77597
PDCD4	-1.06801	6.08873	-3.05172	0.00227992	0.0496653	-1.97729
NPR3	-1.06584	2.38793	-2.74607	0.00603965	0.0916366	-2.76136
NRN1	-1.06567	5.32304	-3.13992	0.00169371	0.0405307	-1.73401
STAU2	-1.06519	6.11143	-3.04213	0.00235375	0.0508144	-2.0055
SETBP1	-1.06319	3.30312	-3.09027	0.00200398	0.0453701	-1.87485
NIPSNAP1	-1.06188	6.03414	-3.04031	0.00236808	0.0509496	-2.01295
CCDC34	-1.05991	6.39158	-3.00401	0.00266956	0.0551178	-2.11231
POLR2J3	-1.0589	3.89967	-3.20531	0.00135242	0.0347254	-1.55192
PNRC1	-1.05844	4.12598	-3.21715	0.00129787	0.0341075	-1.51788
APOBEC3F	-1.05562	2.67528	-2.85831	0.00426585	0.0735533	-2.49377
PIEZO2	-1.05149	3.61382	-3.14249	0.00167894	0.0402513	-1.73742
ZNF441	-1.0506	2.85771	-2.92032	0.00350268	0.0660201	-2.33946
SENP7	-1.05001	3.9028	-3.17718	0.00149064	0.0369169	-1.63975
PPP1R9A	-1.04974	2.81611	-2.89922	0.00374712	0.0679282	-2.39438
MTAP	-1.04634	3.38092	-3.08379	0.00204807	0.0462077	-1.90551
AKAP5	-1.04343	3.25515	-3.04163	0.00235772	0.0508159	-2.02334
LRCH2	-1.04306	3.72971	-3.13145	0.00174332	0.0414134	-1.77503
C1ORF198	-1.04177	5.31992	-3.06849	0.00215587	0.0480081	-1.9512
ZNF704	-1.03394	4.11516	-3.13727	0.00170912	0.0408244	-1.76568
ZNF18	-1.03344	2.57247	-2.75236	0.00592488	0.0910626	-2.77088
FAM175A	-1.02891	4.93651	-3.08252	0.00205686	0.0463257	-1.92254
BCL2L11	-1.02885	3.23492	-2.97931	0.00289434	0.0584407	-2.20189
RPL23AP7	-1.02875	4.75879	-3.10223	0.00192481	0.0445629	-1.86799
PFDN4	-1.02816	8.43171	-2.87635	0.00402955	0.071176	-2.4693
HOXC4	-1.02785	3.16896	-2.9604	0.00307791	0.0607095	-2.25256
EHBP1	-1.0278	6.26054	-2.92017	0.00350437	0.0660201	-2.35743
HLTF	-1.02535	7.37495	-2.86695	0.00415109	0.0726264	-2.49528
MYLIP	-1.02279	3.10641	-2.93741	0.00331548	0.0639421	-2.31668
TMEM133	-1.0205	3.02268	-2.90161	0.00371869	0.0679282	-2.41095
CMC1	-1.01953	5.9865	-2.92552	0.00344475	0.0653833	-2.35013
LDB2	-1.01879	4.34201	-3.10111	0.0019321	0.0445629	-1.87898
GAB1	-1.0184	3.05416	-2.90809	0.00364263	0.0674533	-2.396
UCP2	-1.01146	3.86282	-3.05015	0.00229183	0.0498058	-2.02524
PCOLCE	-1.01141	5.79076	-2.91867	0.00352124	0.0661465	-2.37431
ZADH2	-1.01012	5.26507	-2.982	0.00286901	0.0582664	-2.20962
FAM214A	-1.00985	3.52564	-3.00717	0.00264195	0.0550927	-2.14275
DENND1B	-1.00473	6.69709	-2.8255	0.00472793	0.0791496	-2.61542
MINPP1	-1.00363	5.57961	-2.92323	0.00347018	0.065661	-2.36882
TMEM135	-1.00217	6.05198	-2.86656	0.0041563	0.0726264	-2.51481
RNASE4	-1.00185	2.99038	-2.8209	0.00479614	0.0796867	-2.62913
ZNF25	-1.0006	3.63465	-3.00315	0.00267711	0.0551434	-2.16101
FUCA1	-1.00056	3.21368	-2.90662	0.00365977	0.067602	-2.41413
RNASET2	-1.00041	3.42828	-2.96327	0.00304936	0.0604056	-2.26697
IFT81	-1.00019	5.50683	-2.92549	0.00344512	0.0653833	-2.36578
RAPGEF5	-0.999102	3.1909	-2.89376	0.00381296	0.0686544	-2.44826
CSRP2	-0.998761	5.1591	-2.9658	0.00302444	0.0601102	-2.26166
ZNF814	-0.997446	3.04364	-2.84649	0.0044273	0.075835	-2.56908
SQLE	-0.996281	6.76787	-2.80111	0.00510019	0.0825799	-2.68238
CTCFL	-0.994394	5.1754	-2.95095	0.00317364	0.0617556	-2.30424
BOC	-0.992812	3.98974	-3.01834	0.00254654	0.053729	-2.12662
FLNC	0.99857	6.93914	2.8055	0.00503127	0.0817691	-2.66974
CTSD	0.999387	6.50961	2.82411	0.00474849	0.0791496	-2.62321
IGFBP4	1.00146	6.59949	2.8242	0.00474703	0.0791496	-2.62127
C3ORF52	1.00316	3.51151	2.97823	0.00290453	0.0584407	-2.22525
FLNA	1.00408	8.2427	2.80787	0.00499442	0.0814754	-2.65944
TUBB2A	1.00467	4.26836	3.05416	0.00226148	0.0494789	-2.01979
SIVA1	1.00496	6.5776	2.83676	0.00456442	0.0774726	-2.58725
MICALL1	1.00607	4.32381	3.05636	0.00224498	0.0492835	-2.01264
ALPK2	1.00757	4.32607	3.05711	0.00223935	0.049243	-2.00937
AJUBA	1.00834	6.14033	2.88091	0.00397173	0.07031	-2.47348
C15ORF39	1.01023	2.89266	2.8037	0.00505952	0.0821258	-2.66473
C10ORF90	1.01032	4.46918	3.05947	0.00222181	0.049023	-2.0007
SIPA1L3	1.01799	2.8757	2.80017	0.00511508	0.0826154	-2.66718
DPH2	1.02005	5.23808	3.01838	0.00254621	0.053729	-2.10447
TUBA4A	1.02033	4.22178	3.10001	0.00193925	0.0445629	-1.8808
SCARA3	1.02353	4.92726	3.0657	0.00217604	0.0482584	-1.97308
MIR17HG	1.02639	2.79393	2.81862	0.00483029	0.0798993	-2.61516
PLEKHG4	1.02655	4.33221	3.11856	0.00182136	0.0428761	-1.8241
RYR1	1.02697	3.33633	3.0059	0.00265298	0.0550927	-2.13252
WDR54	1.02864	3.73824	3.09159	0.0019951	0.0452478	-1.89765
RARA	1.0295	2.43616	2.66646	0.00767496	0.106856	-2.97562
RPS19BP1	1.0297	7.26086	2.88229	0.00395436	0.0702291	-2.45302
ID1	1.03236	5.5006	3.01561	0.00256961	0.0540407	-2.10226
SRM	1.03389	6.00339	2.96977	0.00298562	0.0595548	-2.22316
CPNE2	1.03391	3.73329	3.10136	0.00193046	0.0445629	-1.86638
TUBA1C	1.03423	7.96149	2.8912	0.00384404	0.0690231	-2.4268
EGLN2	1.03854	4.70402	3.13284	0.00173506	0.0412924	-1.77459
SLC2A3	1.03906	3.44111	3.06331	0.00219348	0.0485624	-1.9675
PHF19	1.04017	5.11301	3.09314	0.0019847	0.0450904	-1.88437
PPP1R14B	1.04133	7.96774	2.91268	0.00358954	0.0668507	-2.36626
NOL12	1.04143	4.19006	3.15655	0.0016001	0.038829	-1.70522
PFKFB4	1.04676	2.81871	2.88103	0.0039703	0.07031	-2.44306
DCAF15	1.0469	3.24177	3.03265	0.00242892	0.0519207	-2.04503
ATP6V0B	1.04794	7.048	2.9381	0.00330809	0.0638943	-2.29537
TIMM13	1.04869	6.66513	2.95612	0.00312097	0.0611707	-2.2477
ATG101	1.04881	5.16091	3.11211	0.00186159	0.0435634	-1.82491
NOC4L	1.04926	3.11167	3.00079	0.00269789	0.0554837	-2.12896
FAM73B	1.04934	2.64685	2.81465	0.00489037	0.0801799	-2.60725
CCDC94	1.05077	2.92121	2.93619	0.00332857	0.0640996	-2.2982
TIAM2	1.05155	3.14825	3.01835	0.00254644	0.053729	-2.0801
DDIT3	1.05395	4.19041	3.18625	0.00144468	0.0362341	-1.61069
FAM195B	1.05407	5.1551	3.12561	0.00177826	0.0420898	-1.78305
AXL	1.05481	7.07169	2.95631	0.00311903	0.0611707	-2.24256
SNHG9	1.05545	2.79568	2.89986	0.00373949	0.0679282	-2.38842
NCAPH2	1.05606	5.82694	3.04967	0.00229555	0.0498058	-1.99183
MRPL55	1.05929	4.52099	3.20581	0.00135009	0.0347254	-1.55019
GET4	1.05974	5.07098	3.15517	0.00160768	0.038829	-1.69521
SUV39H1	1.06086	3.33724	3.09682	0.00196025	0.0446909	-1.85841
FAM129B	1.0627	6.24709	3.02942	0.00245504	0.0522217	-2.04184
STK11IP	1.0636	2.8523	2.94235	0.00326311	0.0631191	-2.2725
RHOBTB2	1.06565	2.95279	2.97839	0.002903	0.0584407	-2.17623
ADORA2B	1.06924	5.01375	3.19037	0.00142427	0.0358631	-1.58737
TM4SF19-TCTEX1D2	1.07121	3.6217	3.19357	0.0014086	0.035606	-1.57668
TMEM104	1.07208	3.07839	3.01656	0.00256153	0.0539579	-2.06957
PLCB4	1.07355	4.11423	3.24192	0.00119025	0.0322806	-1.43417
PRKCH	1.07913	2.71287	2.9196	0.0035108	0.0660457	-2.32009
GRPR	1.07945	3.24791	3.1221	0.00179958	0.0425172	-1.77404
PPAPDC1A	1.07991	3.40568	3.17179	0.00151855	0.0374402	-1.63288
SYTL3	1.08658	2.25241	2.71071	0.00672279	0.0981453	-2.83
RPPH1	1.08668	2.42739	2.82031	0.00480504	0.0796867	-2.56565
C14ORF80	1.0882	3.26051	3.15954	0.00158381	0.0386831	-1.66183
DOCK2	1.08973	4.31386	3.30625	0.000948099	0.0272982	-1.23112
PEA15	1.0972	7.63376	3.06777	0.00216106	0.0480081	-1.91213
PHLDA1	1.09878	5.52903	3.21633	0.00130159	0.0341075	-1.49073
BIN3	1.09925	3.3054	3.20218	0.00136719	0.0350356	-1.53146
C9ORF156	1.10412	4.4228	3.33489	0.000855711	0.02526	-1.13424
PDLIM2	1.10543	4.86269	3.31198	0.000928889	0.0268717	-1.20265
SNORA17	1.10761	2.66339	2.97825	0.00290435	0.0584407	-2.1463
UPP1	1.10794	5.90036	3.18796	0.00143618	0.0360931	-1.56638
EPHB2	1.1091	2.99081	3.09777	0.001954	0.0446266	-1.82081
ARMC6	1.11003	4.8155	3.33549	0.000853882	0.02526	-1.12826
TELO2	1.11087	3.59203	3.30386	0.000956214	0.0272982	-1.22329
SSNA1	1.1117	5.44486	3.25807	0.00112459	0.0308272	-1.35918
SYNE1	1.11328	6.02529	3.1966	0.00139388	0.0353714	-1.53772
TGFB1I1	1.11398	2.62128	2.97174	0.00296655	0.0594132	-2.15906
PROSER2	1.11511	2.4238	2.87153	0.00409149	0.0719811	-2.41742
PRKAG2	1.11577	6.71731	3.1429	0.00167661	0.0402513	-1.68956
UBASH3B	1.116	4.73041	3.35233	0.000803628	0.0242729	-1.07274
BTBD6	1.12022	3.92837	3.37955	0.000728169	0.0226236	-0.986149
AGPAT2	1.12026	4.72193	3.37503	0.000740243	0.022944	-1.00009
C19ORF48	1.12109	6.32908	3.18572	0.00144736	0.0362341	-1.56368
TAX1BP3	1.12147	5.62238	3.26421	0.00110052	0.0304821	-1.33423
SPHK1	1.12392	3.60733	3.34411	0.000827792	0.0247692	-1.09235
POLR2L	1.12531	5.85134	3.24546	0.00117557	0.0320464	-1.38695
BDNF	1.12662	4.29818	3.41653	0.000636193	0.0206337	-0.866827
NCDN	1.12726	3.36025	3.28774	0.00101264	0.0284105	-1.26026
ADAMTS15	1.12772	2.41798	2.90011	0.00373654	0.0679282	-2.33599
NFASC	1.1282	3.66501	3.34332	0.000830163	0.0247692	-1.09184
RCE1	1.13492	2.51681	2.9696	0.00298735	0.0595548	-2.15039
DOK1	1.14232	4.64413	3.44766	0.000567254	0.0190322	-0.75827
DTX2	1.14419	3.69557	3.41144	0.000648182	0.0208346	-0.870836
ZDHHC12	1.14814	3.57338	3.40519	0.000663172	0.0212117	-0.887675
PTGES	1.14865	5.40847	3.37405	0.000742884	0.0229712	-0.98386
WDR62	1.14966	3.1579	3.28499	0.00102255	0.028627	-1.25337
FBXW5	1.15168	5.24616	3.40201	0.000670923	0.0213236	-0.895224
DMPK	1.15189	3.16432	3.29953	0.000971081	0.0276016	-1.20838
MGAT5B	1.15323	2.39205	2.94638	0.00322085	0.0625013	-2.19917
C1ORF159	1.15582	2.29239	2.90265	0.00370639	0.0679282	-2.3107
HRAS	1.15606	4.18663	3.50284	0.000461865	0.0165233	-0.573012
TARBP2	1.15918	4.3051	3.51381	0.000443231	0.0162994	-0.535568
PLK2	1.15948	7.02576	3.25181	0.00114963	0.0314408	-1.34535
STAT4	1.16707	3.73532	3.49046	0.000483784	0.0170214	-0.605622
FGF2	1.16853	6.74511	3.29124	0.00100012	0.02812	-1.22234
NTMT1	1.17101	5.19663	3.46485	0.000532245	0.0181381	-0.684893
HYI	1.17271	4.1056	3.54811	0.000389378	0.0148214	-0.415252
PPCDC	1.17418	2.95589	3.28011	0.0010404	0.0290643	-1.25194
AEN	1.17508	5.03441	3.50276	0.000462013	0.0165233	-0.560925
CD274	1.17619	3.02199	3.30452	0.000953945	0.0272982	-1.17756
RHBDD3	1.17971	2.70318	3.17967	0.0014779	0.036857	-1.54226
TXNRD2	1.1843	4.21264	3.58616	0.00033681	0.0132867	-0.282617
BRMS1	1.1855	5.37326	3.48545	0.000492933	0.01725	-0.609892
LIMK1	1.18655	5.10398	3.5267	0.000422215	0.0158855	-0.47617
NCLN	1.18863	5.32212	3.50536	0.000457517	0.0165232	-0.543911
IRAK1	1.19189	7.52476	3.33381	0.000859056	0.0253014	-1.07912
LCTL	1.19269	2.47094	3.08772	0.00202125	0.0456817	-1.79343
ATG4D	1.1975	2.91382	3.32192	0.000896476	0.0261786	-1.11168
MBD3	1.1985	5.98029	3.44248	0.000578213	0.0193005	-0.73836
DUS3L	1.20145	3.92827	3.61887	0.000297018	0.0121974	-0.163009
RASSF1	1.20459	3.56992	3.56623	0.000363446	0.0140814	-0.335712
IL17RC	1.20943	3.5913	3.58324	0.000340602	0.0133152	-0.276647
WWC1	1.21255	4.54277	3.66161	0.000251626	0.0107048	-0.0121676
SH3RF2	1.21433	3.35139	3.51789	0.000436473	0.0162994	-0.487538
NCOA5	1.21896	4.06441	3.67732	0.00023665	0.0102349	0.0451282
LOC645166	1.22132	5.96914	3.50841	0.000452311	0.0164566	-0.513961
SNX8	1.22278	4.61526	3.68873	0.00022629	0.00998593	0.0864257
GLIPR1	1.22446	5.40663	3.58924	0.000332858	0.0132867	-0.247655
ABHD4	1.22491	4.4665	3.70382	0.000213251	0.00947475	0.139462
ING5	1.22577	3.20221	3.51392	0.00044304	0.0162994	-0.493486
CSRNP1	1.22744	2.2032	3.01207	0.00259974	0.0544982	-1.97869
GAS2L1	1.22877	3.16542	3.51173	0.00044671	0.016335	-0.498791
ARHGDIA	1.23353	7.12289	3.45736	0.000547248	0.0185041	-0.670071
APCDD1L	1.23374	2.41718	3.15571	0.00160472	0.038829	-1.57764
KRT18	1.23461	8.05457	3.45111	0.000560065	0.0188396	-0.689239
PITPNM3	1.23707	4.20931	3.74148	0.000183728	0.00863455	0.276877
EEPD1	1.23804	2.54637	3.24084	0.00119476	0.0322942	-1.32896
SLC7A5	1.24205	6.63231	3.51384	0.000443182	0.0162994	-0.484138
SERINC2	1.24206	3.77604	3.71398	0.000204875	0.00920188	0.184598
C19ORF24	1.24788	3.8064	3.73733	0.000186781	0.00868398	0.268788
SRGN	1.25	7.51022	3.50294	0.000461701	0.0165233	-0.514699
ZYX	1.25623	5.77635	3.64731	0.00026603	0.0112198	-0.0347226
MON1A	1.2615	3.25105	3.62796	0.000286764	0.0119268	-0.0968721
BIRC3	1.26504	2.20995	3.10696	0.0018943	0.0440357	-1.69699
SESN2	1.26538	2.03145	2.99996	0.00270525	0.0555141	-1.9892
TSSC4	1.26806	4.25649	3.83401	0.000126666	0.00641609	0.621154
JUN	1.26845	3.86134	3.80304	0.000143586	0.00702708	0.511108
ATF5	1.27385	4.34648	3.85056	0.000118415	0.00616608	0.683743
MRPL54	1.27557	5.60842	3.71326	0.000205462	0.00920188	0.201264
UBE2S	1.28031	7.36379	3.58434	0.000339169	0.0132991	-0.23169
C9ORF84	1.28308	2.13399	3.09791	0.00195307	0.0446266	-1.71216
ECM1	1.28393	2.21938	3.15844	0.00158979	0.0387564	-1.5413
WTIP	1.28463	3.13697	3.65235	0.00026087	0.0110619	-0.00171872
STK40	1.28589	4.08179	3.87756	0.000106026	0.00570351	0.787903
ESRG	1.28621	5.6824	3.75577	0.000173561	0.00830668	0.354711
AGRN	1.29054	4.71776	3.87762	0.000106002	0.00570351	0.790657
TAGLN	1.29286	3.59783	3.82119	0.000133427	0.00668812	0.589167
ATRIP	1.29405	2.87213	3.55521	0.000379021	0.0145549	-0.320109
RASSF7	1.29823	2.61563	3.43191	0.000601201	0.019864	-0.713859
CCDC88B	1.29875	3.4897	3.81311	0.000137861	0.00680585	0.56362
TRIML2	1.30165	3.18636	3.71297	0.000205696	0.00920188	0.214583
TOR4A	1.30505	3.26601	3.744	0.000181895	0.00859694	0.323897
DUSP1	1.30572	3.64226	3.8649	0.000111672	0.00593368	0.752901
TUBB4B	1.31145	7.85677	3.66565	0.000247688	0.0105718	0.0578933
BCAR1	1.31834	4.30087	3.98162	6.88201e-05	0.00405384	1.18815
TMEM158	1.3261	4.15804	3.99703	6.44945e-05	0.00388699	1.24992
DOHH	1.33223	2.91802	3.67925	0.000234861	0.0101914	0.115075
C19ORF25	1.33351	3.10643	3.76946	0.000164322	0.0078935	0.427853
FADS2	1.33409	3.90005	3.9939	6.53535e-05	0.00391897	1.2423
RPUSD1	1.35113	4.07897	4.06716	4.78693e-05	0.00311581	1.52834
TNC	1.35359	4.83278	4.05293	5.08738e-05	0.00326244	1.47526
CDC42EP1	1.35935	4.40924	4.09437	4.25868e-05	0.00281419	1.63692
PODXL	1.36122	5.5897	3.99181	6.59315e-05	0.00391897	1.2482
SMTN	1.36608	3.3737	3.94627	7.97941e-05	0.00461671	1.08119
ITGA3	1.3673	6.8437	3.85304	0.000117219	0.00615306	0.741795
HMOX1	1.37042	6.86047	3.86018	0.000113852	0.0060005	0.769024
GPR87	1.37119	4.3244	4.083	4.47241e-05	0.00292572	1.599
TMEM184A	1.37863	3.0016	3.82533	0.000131208	0.0066204	0.648036
LETM2	1.37997	3.79136	4.10877	4.00211e-05	0.00268554	1.70261
DUSP5	1.3831	2.93321	3.80655	0.000141566	0.00695437	0.583376
FAM83G	1.38796	2.5473	3.60632	0.000311735	0.012603	-0.103261
LRRC17	1.39138	8.46114	3.88743	0.000101812	0.00554558	0.877787
SOCS3	1.39553	3.64397	4.12223	3.77553e-05	0.00256619	1.76222
MICAL2	1.39938	4.77542	4.19533	2.74283e-05	0.00199476	2.05069
MT2A	1.4007	5.21687	4.13589	3.55802e-05	0.0024507	1.8178
CCDC130	1.40101	2.27705	3.46687	0.000528253	0.0181381	-0.551517
AMIGO2	1.40182	5.89657	4.04502	5.26198e-05	0.00332526	1.46857
ITGB3	1.41663	2.97349	3.90996	9.2781e-05	0.00513967	0.971694
UQCC3	1.42996	5.06822	4.24253	2.22546e-05	0.00166326	2.25286
STX3	1.43108	5.40826	4.20273	2.65476e-05	0.00194155	2.09462
CLCF1	1.43486	2.28886	3.55232	0.000383193	0.0146718	-0.260064
FSTL3	1.44106	4.86638	4.30822	1.65781e-05	0.00136011	2.52351
MFSD12	1.44862	4.98902	4.31737	1.5907e-05	0.00131896	2.5642
TMED1	1.45094	3.55489	4.25092	2.14376e-05	0.00162253	2.29587
NDRG1	1.4511	2.65514	3.82091	0.000133577	0.00668812	0.665601
KIAA1324	1.46135	3.51307	4.26524	2.01099e-05	0.00155828	2.35803
BCL2L1	1.47039	4.96411	4.38349	1.17711e-05	0.0010615	2.84623
DAW1	1.48303	3.02121	4.11725	3.85783e-05	0.00260214	1.78181
EPHA2	1.48492	5.07023	4.41512	1.01769e-05	0.000967027	2.9844
AKR1B10	1.49083	4.9691	4.42938	9.52736e-06	0.00091872	3.04675
MAP3K14	1.49593	4.16469	4.4908	7.15667e-06	0.000716658	3.30915
KIFC3	1.49747	5.03814	4.45269	8.55082e-06	0.000836952	3.14778
SGK1	1.51627	3.46598	4.39734	1.10457e-05	0.00103448	2.92278
BOK	1.5165	2.37629	3.81646	0.000136005	0.00676855	0.67696
MIR22HG	1.53076	3.31763	4.38303	1.17955e-05	0.0010615	2.8689
ATAD3B	1.552	4.81305	4.63987	3.52027e-06	0.00037563	3.97947
PLAU	1.55961	3.33869	4.45406	8.49639e-06	0.000836952	3.17783
RAET1E	1.59747	2.06276	3.74348	0.000182267	0.00859694	0.450265
RPS6KA4	1.59916	4.89235	4.76671	1.89288e-06	0.000220013	4.56647
ADGRG1	1.62532	2.69349	4.26289	2.0322e-05	0.00156539	2.41117
BSCL2	1.6473	3.26992	4.67397	2.98397e-06	0.000321035	4.16438
PLIN2	1.67465	7.30736	4.70372	2.58095e-06	0.000289645	4.30625
KRT80	1.72189	6.49453	4.91117	9.16343e-07	0.000120494	5.27496
MLPH	1.77513	3.75101	5.1883	2.1541e-07	3.52877e-05	6.6346
SEMA7A	1.79328	3.48629	5.11348	3.20766e-07	4.79969e-05	6.26825
PLAUR	1.79957	2.93569	4.85597	1.21192e-06	0.000150255	5.03735
PPP1R15A	1.80075	3.31325	5.07915	3.84364e-07	5.55961e-05	6.10184
C19ORF33	1.80453	4.20429	5.36977	8.01919e-08	1.47034e-05	7.56595
CARD10	1.83576	3.54118	5.27391	1.35689e-07	2.38702e-05	7.08112
MYO5B	1.85135	2.88542	4.93803	7.98929e-07	0.000107221	5.43491
STX1A	1.86535	2.23714	4.45779	8.3501e-06	0.000829783	3.28307
TRMT61A	1.87685	3.56941	5.39211	7.08513e-08	1.3601e-05	7.69868
SERPINB8	1.90843	3.44364	5.41734	6.15678e-08	1.21438e-05	7.83695
LINC00525	1.93763	2.31704	4.69907	2.64026e-06	0.000291279	4.35038
ADORA2A	1.9458	3.77813	5.65285	1.61124e-08	4.11278e-06	9.10546
FOSL1	2.10126	4.61418	6.22664	4.9118e-10	1.82691e-07	12.4412
PTX3	2.14489	4.46562	6.33833	2.39928e-10	1.04113e-07	13.1301
SH2D4A	2.16072	4.59571	6.39234	1.68942e-10	7.58377e-08	13.467
BDKRB1	2.18304	2.81452	5.64593	1.67728e-08	4.19901e-06	9.09998
TNFRSF12A	2.27547	6.62734	6.51503	7.53488e-11	3.63293e-08	14.2488
MPP4	2.2968	2.48702	5.57798	2.48176e-08	5.8741e-06	8.73887
HKDC1	2.30027	5.2328	6.77548	1.29328e-11	7.31995e-09	15.9417
EREG	2.39015	2.46624	5.75451	8.8849e-09	2.46093e-06	9.71144
STC1	2.50472	2.3124	5.79217	7.10887e-09	2.10326e-06	9.9226
F3	2.65683	5.06859	7.79885	6.7212e-15	7.48323e-12	23.2544
RGS4	2.6829	7.76876	7.52426	5.64965e-14	4.90314e-11	21.1847
AOX1	2.7489	3.79557	7.65124	2.13026e-14	2.13321e-11	22.1258
MMP3	2.77546	4.86303	8.09663	6.15e-16	1.00076e-12	25.5733
ANKRD1	3.22433	6.94687	9.26322	2.29096e-20	7.45593e-17	35.4889

## Sheet: TCP_vs_CRT
Gene expression levels are presented as log2 of fold change of TCP treated samples respect the control.
The gene list is filtered for abs log2FC >=1, expression >=2 and adj p <=0.121.
	logFC	AveExpr	t	P.Value	adj.P.Val	B
SYNPO2	-2.91123	3.37045	-8.06957	0.00178128	0.121054	-0.387948
GUCY1B3	-2.71621	3.61306	-9.01265	0.00120364	0.121054	0.00145247
TCTEX1D2	-2.36573	3.69623	-15.3882	0.000174338	0.121054	1.6965
CENPH	-2.00711	6.27741	-10.2935	0.000748279	0.121054	0.46082
CCDC34	-1.97293	5.93394	-12.6522	0.000355326	0.121054	1.13006
VASH2	-1.9439	2.12108	-9.70663	0.000923564	0.121054	0.2253
NEAT1	-1.85863	6.10326	-7.18173	0.002682	0.121054	-0.829137
LOC642236	-1.85818	3.43705	-8.21125	0.00167505	0.121054	-0.338994
POLE2	-1.83977	5.12992	-12.2295	0.000401875	0.121054	1.03931
CDCA7	-1.83889	4.81393	-6.49158	0.00380802	0.121054	-1.23391
MNS1	-1.82278	3.77668	-10.968	0.000595508	0.121054	0.681801
LRRCC1	-1.77795	4.83387	-9.04142	0.00119005	0.121054	0.00793269
C7ORF69	-1.7761	4.13093	-6.93923	0.0030229	0.121054	-0.980105
MIS18A	-1.75567	4.99578	-11.8638	0.000448547	0.121054	0.944007
MYCBP	-1.74956	6.27411	-8.89068	0.00126346	0.121054	-0.0470379
SIAE	-1.74162	4.91908	-6.22604	0.00439605	0.121054	-1.39285
YWHAEP1	-1.72643	2.25266	-8.16408	0.00170951	0.121054	-0.340984
FLJ22447	-1.67558	2.42193	-9.72275	0.000918094	0.121054	0.251992
TMCO6	-1.6712	2.77772	-8.7413	0.00134192	0.121054	-0.104937
CFI	-1.66736	4.30973	-7.40948	0.0024047	0.121054	-0.734318
FBXO4	-1.64977	4.42232	-11.3046	0.000534024	0.121054	0.788453
OLR1	-1.64266	3.76415	-8.0072	0.00183073	0.121054	-0.434961
FAM161A	-1.62914	3.90086	-11.0594	0.000577967	0.121054	0.712969
ZNF519	-1.62882	2.0164	-8.66981	0.00138165	0.121054	-0.140975
CETN3	-1.62776	6.08687	-8.87658	0.00127061	0.121054	-0.0533585
FABP5	-1.62497	7.72682	-6.97614	0.00296764	0.121054	-0.913391
RDM1	-1.62309	2.09485	-8.79947	0.00131066	0.121054	-0.0891812
ICA1L	-1.6165	2.40118	-9.35882	0.00105226	0.121054	0.125581
TMEM52B	-1.60928	3.24112	-8.26325	0.00163806	0.121054	-0.314339
LOC730101	-1.60295	2.72321	-8.79329	0.00131394	0.121054	-0.0839528
CNTNAP2	-1.58726	4.48658	-8.507	0.00147779	0.121054	-0.217522
HNRNPU-AS1	-1.57627	4.78688	-8.45074	0.00151297	0.121054	-0.24052
NREP	-1.57495	4.82139	-5.98099	0.0050428	0.121163	-1.54937
PTCD2	-1.55854	3.88952	-6.93896	0.00302331	0.121054	-0.981023
LYPD6	-1.54815	3.42973	-6.04347	0.0048672	0.121054	-1.49884
PTGFR	-1.53123	3.11201	-7.19813	0.00266074	0.121054	-0.822517
ANKRD30A	-1.52874	2.27088	-7.40994	0.00240417	0.121054	-0.682503
DSCC1	-1.52271	5.54429	-9.40695	0.00103316	0.121054	0.151533
RANBP1	-1.51795	8.40954	-7.1921	0.00266853	0.121054	-0.793962
HOTAIRM1	-1.50453	2.59409	-8.96496	0.00122659	0.121054	-0.0166941
RBBP9	-1.49033	5.83846	-8.86498	0.00127653	0.121054	-0.0589619
ZEB1-AS1	-1.48089	2.51393	-5.80288	0.0055887	0.121698	-1.59327
STEAP1	-1.47224	4.08884	-9.90424	0.000859253	0.121054	0.332957
RAD54B	-1.47105	5.24843	-9.4337	0.00102273	0.121054	0.161093
ILF3-AS1	-1.46244	3.05338	-8.30902	0.00160636	0.121054	-0.291243
PRIM1	-1.4531	6.47405	-8.36161	0.00157088	0.121054	-0.265764
NRG1	-1.44409	4.12306	-9.89818	0.000861141	0.121054	0.330715
GNG2	-1.42758	4.06194	-7.10566	0.00278349	0.121054	-0.896088
EIF5AL1	-1.42694	2.2022	-6.00535	0.00497341	0.121163	-1.44112
GCSH	-1.42576	7.56584	-7.97635	0.00185583	0.121054	-0.428535
SEPT7P2	-1.42263	4.11038	-9.2536	0.00109559	0.121054	0.0894528
HELLS	-1.41915	5.57107	-5.85308	0.00542767	0.121698	-1.61442
CEP57L1	-1.41434	4.82466	-9.40387	0.00103437	0.121054	0.148793
IVNS1ABP	-1.40897	7.76249	-7.62191	0.00217776	0.121054	-0.590629
TMEM200B	-1.40149	2.60915	-7.20855	0.00264734	0.121054	-0.79681
UBL7-AS1	-1.3981	2.33935	-7.31076	0.00252024	0.121054	-0.734139
CYP39A1	-1.39523	2.15002	-7.80131	0.00200674	0.121054	-0.49866
RWDD1	-1.39449	7.49574	-8.10832	0.00175141	0.121054	-0.370223
ARRDC3	-1.39058	4.68676	-7.17342	0.00269286	0.121054	-0.856511
GINS1	-1.38151	6.13813	-8.84656	0.00128602	0.121054	-0.0651072
DNAH14	-1.37711	5.05482	-9.29298	0.00107912	0.121054	0.106818
CT45A2	-1.37387	4.2931	-6.64863	0.00350629	0.121054	-1.14731
ZNF714	-1.37165	4.64081	-8.54189	0.0014565	0.121054	-0.201623
ZNF25	-1.37068	3.45381	-6.53721	0.00371712	0.121054	-1.20263
BCL11A	-1.35825	2.19445	-5.98045	0.00504433	0.121163	-1.4574
NPL	-1.35584	2.45678	-7.58736	0.00221278	0.121054	-0.604976
ANKRD18B	-1.35565	3.29462	-6.59412	0.0036075	0.121054	-1.16464
ORC5	-1.34042	6.21987	-8.33825	0.00158651	0.121054	-0.27742
PTN	-1.33868	4.36185	-8.85892	0.00127964	0.121054	-0.0696201
MND1	-1.32732	5.4737	-8.66589	0.00138387	0.121054	-0.143244
LOC81691	-1.31752	3.00951	-6.06236	0.0048156	0.121054	-1.46968
SLC19A3	-1.31673	4.28533	-6.72215	0.00337536	0.121054	-1.10903
RMI2	-1.3151	4.21185	-6.29172	0.00424058	0.121054	-1.36365
CMC1	-1.31103	5.84194	-5.99813	0.00499384	0.121163	-1.51408
GPR63	-1.30971	2.37282	-6.63877	0.00352435	0.121054	-1.08751
GSTA4	-1.30826	6.74269	-6.91847	0.00305455	0.121054	-0.958535
SPC25	-1.30571	6.11759	-8.24083	0.00165388	0.121054	-0.32099
MLF1	-1.30427	5.7392	-5.82968	0.00550198	0.121698	-1.62549
CBR4	-1.30156	5.32712	-8.21554	0.00167196	0.121054	-0.340012
PRTG	-1.29669	3.92795	-6.25236	0.00433291	0.121054	-1.38643
C10ORF107	-1.28911	2.21636	-6.89251	0.00309471	0.121054	-0.942327
POLR3G	-1.27913	5.40634	-8.35416	0.00157585	0.121054	-0.277611
METTL5	-1.27786	6.78302	-6.90389	0.00307702	0.121054	-0.965737
CUTC	-1.27404	6.41511	-7.02115	0.00290197	0.121054	-0.908511
NMT2	-1.26979	4.75199	-6.45599	0.00388088	0.121054	-1.2593
PARD6G	-1.26627	2.91502	-7.93386	0.00189111	0.121054	-0.4584
CDKN2B-AS1	-1.26304	3.1226	-6.64143	0.00351946	0.121054	-1.13095
NFYB	-1.26152	6.82717	-7.7246	0.00207772	0.121054	-0.550551
XRCC6BP1	-1.25469	3.99784	-7.69106	0.00210975	0.121054	-0.5953
MTAP	-1.24734	3.27649	-6.89088	0.00309726	0.121054	-0.997146
CAPRIN2	-1.24519	3.32854	-8.27502	0.00162983	0.121054	-0.313157
NPHP1	-1.23084	3.16698	-7.95071	0.00187702	0.121054	-0.45401
MCEE	-1.22718	3.06174	-6.2233	0.00440267	0.121054	-1.37079
RPP40	-1.2179	5.56151	-7.84367	0.00196884	0.121054	-0.508568
SAT1	-1.21354	6.49948	-5.96767	0.00508123	0.121163	-1.51823
IQCK	-1.2122	3.50055	-6.50899	0.00377302	0.121054	-1.21932
TET1	-1.21095	3.19388	-6.59106	0.0036133	0.121054	-1.16307
WDYHV1	-1.2102	4.44384	-6.64772	0.00350796	0.121054	-1.15197
CHRNA5	-1.20989	5.1281	-8.14508	0.00172364	0.121054	-0.374205
CENPK	-1.2018	5.72798	-7.51801	0.00228522	0.121054	-0.664315
METTL8	-1.20106	5.3126	-8.02844	0.0018137	0.121054	-0.42545
COX18	-1.19956	4.35568	-8.13217	0.00173333	0.121054	-0.387286
GSTCD	-1.19921	5.04114	-7.40959	0.00240456	0.121054	-0.729713
NEDD1	-1.19909	5.95232	-5.9233	0.00521202	0.121691	-1.55912
FAM72B	-1.19772	3.71986	-6.24761	0.00434422	0.121054	-1.38746
SRR	-1.19604	3.84388	-8.12438	0.00173921	0.121054	-0.390297
ST8SIA4	-1.19036	2.40051	-6.97608	0.00296773	0.121054	-0.908853
PARPBP	-1.18438	5.89165	-7.68938	0.00211137	0.121054	-0.577998
VAMP4	-1.18191	4.26819	-7.30116	0.00253186	0.121054	-0.79448
MAD2L1	-1.18135	7.90425	-6.78605	0.00326649	0.121054	-1.01309
ANKRD36B	-1.17984	2.82322	-6.84699	0.00316673	0.121054	-0.997765
CCDC112	-1.17924	4.33739	-8.09751	0.00175968	0.121054	-0.402272
ITGB3BP	-1.17804	6.21695	-6.80124	0.00324127	0.121054	-1.0314
HRSP12	-1.17504	6.07558	-7.45301	0.00235585	0.121054	-0.691177
EFCAB2	-1.17102	4.05712	-7.95771	0.0018712	0.121054	-0.465998
SENP7	-1.1681	3.84282	-7.70259	0.00209867	0.121054	-0.586903
TYMSOS	-1.16739	2.76886	-6.73495	0.00335319	0.121054	-1.06032
PCGF6	-1.16484	4.61446	-6.45502	0.00388287	0.121054	-1.26266
LRR1	-1.16231	6.3164	-7.15631	0.0027154	0.121054	-0.838799
XRCC2	-1.16031	4.61399	-6.46842	0.00385522	0.121054	-1.25334
CCDC138	-1.16004	4.74362	-7.01117	0.00291636	0.121054	-0.943705
TAF5	-1.15737	4.24598	-5.83561	0.00548303	0.121698	-1.65432
PARP2	-1.15545	5.3741	-6.03388	0.00489364	0.121054	-1.50376
TMA16	-1.15475	6.38742	-6.90619	0.00307347	0.121054	-0.970563
ARHGEF39	-1.1446	3.74788	-7.67056	0.00212963	0.121054	-0.605531
KIAA1841	-1.14455	4.25303	-7.50609	0.00229797	0.121054	-0.68918
LDB2	-1.14335	4.27648	-7.21043	0.00264492	0.121054	-0.842679
ADA	-1.13991	3.72382	-7.58097	0.00221933	0.121054	-0.649699
BRCA1	-1.13186	6.04809	-6.82648	0.00319989	0.121054	-1.01991
FAM72D	-1.12899	4.89022	-7.69926	0.00210186	0.121054	-0.587697
SFR1	-1.12668	3.53284	-6.86655	0.00313553	0.121054	-1.01981
DHFR	-1.12643	7.91464	-6.70394	0.00340721	0.121054	-1.05791
ASF1A	-1.12424	6.44389	-5.87907	0.00534657	0.121698	-1.57557
MEX3A	-1.1226	4.93108	-6.99731	0.00293652	0.121054	-0.948807
SLITRK5	-1.12136	3.18848	-5.97221	0.00506811	0.121163	-1.54094
HEBP2	-1.12022	4.49874	-7.3616	0.00245989	0.121054	-0.761579
ZNF273	-1.11484	3.42192	-7.38979	0.00242721	0.121054	-0.739329
KIF15	-1.11411	5.41181	-6.02748	0.00491138	0.121054	-1.50691
SLC25A15	-1.11293	5.79129	-7.26473	0.00257651	0.121054	-0.790827
CEP78	-1.11286	5.27871	-6.08716	0.00474892	0.121054	-1.47275
RANBP17	-1.11165	2.54556	-6.02805	0.00490979	0.121054	-1.46021
APITD1	-1.11102	4.6248	-6.79323	0.00325454	0.121054	-1.06721
PRIM2	-1.10889	6.03151	-7.08396	0.00281333	0.121054	-0.881211
COQ3	-1.10669	4.87079	-6.40312	0.00399233	0.121054	-1.28889
MAGOHB	-1.10564	6.19426	-6.17516	0.0045214	0.121054	-1.39541
PAQR8	-1.10483	2.90273	-6.12467	0.00465022	0.121054	-1.42746
FUOM	-1.10433	2.02206	-5.78105	0.00566057	0.121698	-1.57113
CDK1	-1.10269	8.28865	-6.26708	0.00429809	0.121054	-1.29999
CCNA2	-1.10086	7.5511	-6.61825	0.00356226	0.121054	-1.11125
RPGRIP1L	-1.09768	4.42939	-7.54696	0.00225463	0.121054	-0.666813
CT45A5	-1.09525	3.21168	-6.03162	0.00489989	0.121054	-1.49951
OGFRL1	-1.09343	5.29093	-6.75713	0.00331521	0.121054	-1.07436
TLCD2	-1.09253	2.07302	-5.82852	0.0055057	0.121698	-1.5457
ZNF695	-1.09029	3.94491	-7.17804	0.00268682	0.121054	-0.859734
STON1	-1.0876	4.41138	-5.83671	0.00547953	0.121698	-1.65334
CHEK2	-1.08549	4.45335	-7.18066	0.0026834	0.121054	-0.857216
KNSTRN	-1.07944	6.57261	-6.80517	0.00323478	0.121054	-1.02263
C8ORF88	-1.0767	5.33693	-6.45132	0.00389054	0.121054	-1.24962
MTERF3	-1.07546	5.71648	-6.82218	0.00320688	0.121054	-1.02903
CBX5	-1.07425	7.16864	-5.95666	0.00511332	0.121163	-1.51127
ORC3	-1.07284	6.32864	-6.65258	0.0034991	0.121054	-1.11245
PRIMPOL	-1.07197	4.67097	-7.14823	0.00272612	0.121054	-0.871965
SUZ12P1	-1.06919	3.74838	-6.49249	0.00380619	0.121054	-1.24173
YEATS4	-1.06613	6.10685	-6.1018	0.00471008	0.121054	-1.44272
CCDC85B	-1.06425	4.53601	-5.77417	0.00568347	0.121698	-1.69266
METTL10	-1.06408	5.09762	-6.67124	0.00346536	0.121054	-1.12735
SNHG10	-1.06282	3.39968	-6.1237	0.00465274	0.121054	-1.45422
PBK	-1.06192	7.70685	-6.31657	0.00418358	0.121054	-1.28175
CEP70	-1.05951	5.15815	-6.98032	0.00296147	0.121054	-0.953522
HMGB3	-1.05393	6.11663	-6.28459	0.00425712	0.121054	-1.33076
FAM185A	-1.05027	3.53824	-6.26909	0.00429336	0.121054	-1.36914
CENPV	-1.04999	5.58876	-5.91956	0.00522321	0.121691	-1.57084
LOC257396	-1.04773	2.27281	-6.04577	0.00486086	0.121054	-1.42841
DTD2	-1.04519	4.80378	-6.72078	0.00337775	0.121054	-1.10532
HMMR	-1.0385	7.20218	-5.87796	0.00535	0.121698	-1.56026
SMIM8	-1.03656	3.6429	-6.87553	0.00312133	0.121054	-1.01762
GTF2H2C	-1.03521	5.76479	-6.60329	0.00359023	0.121054	-1.15105
GINS4	-1.03448	4.09098	-6.71882	0.00338115	0.121054	-1.11382
GGCT	-1.03424	7.36302	-6.06402	0.00481111	0.121054	-1.44066
POLE3	-1.03417	6.98938	-5.89944	0.00528406	0.121698	-1.55101
CASP6	-1.03225	4.52347	-7.11214	0.00277466	0.121054	-0.892631
PDCD5	-1.02773	7.84024	-5.80959	0.00556683	0.121698	-1.59055
GPN3	-1.02745	6.28012	-6.56227	0.00366834	0.121054	-1.16429
ZNF436-AS1	-1.02681	2.28366	-5.95335	0.00512299	0.121163	-1.48638
C1ORF21	-1.02611	5.70708	-6.52695	0.00373732	0.121054	-1.19643
RTKN2	-1.02479	4.03657	-6.3534	0.00410082	0.121054	-1.32829
FBXO36	-1.02316	2.86637	-5.79812	0.00560426	0.121698	-1.63362
GINS2	-1.02247	5.43412	-5.96296	0.00509494	0.121163	-1.54734
FIRRE	-1.02213	2.22123	-5.87393	0.00536248	0.121698	-1.53082
FAM92A1	-1.02033	5.55811	-6.74039	0.00334382	0.121054	-1.0779
CCDC109B	-1.01985	4.96231	-6.39282	0.0040145	0.121054	-1.29344
SOHLH2	-1.01921	2.6898	-5.83437	0.00548701	0.121698	-1.59475
RWDD2B	-1.01863	5.20806	-6.38301	0.00403578	0.121054	-1.29334
PEX7	-1.00918	3.93506	-5.79288	0.00562146	0.121698	-1.68323
SAAL1	-1.00482	5.79437	-6.52977	0.00373175	0.121054	-1.19292
ERP29	1.00086	7.3622	6.09057	0.00473983	0.121054	-1.4237
ZNF528	1.00102	2.45162	5.86085	0.00540325	0.121698	-1.5504
EEA1	1.00348	7.19619	6.17403	0.00452423	0.121054	-1.3762
SSH2	1.00481	5.073	6.04619	0.00485973	0.121054	-1.50292
FAM50A	1.00691	4.8827	6.13861	0.00461419	0.121054	-1.44874
PLBD2	1.00949	3.40496	6.12909	0.00463876	0.121054	-1.44491
HPS1	1.00955	4.48665	6.91816	0.00305502	0.121054	-0.996508
AEN	1.01111	4.9481	6.29821	0.0042256	0.121054	-1.34909
FAM13C	1.01225	4.90539	6.70313	0.00340863	0.121054	-1.11062
HEXDC	1.01301	3.23936	6.50328	0.00378445	0.121054	-1.21202
MFSD5	1.0158	4.41937	6.95305	0.00300205	0.121054	-0.977648
CMTM7	1.01706	4.90856	6.88805	0.00310167	0.121054	-1.00793
PLEKHO1	1.01739	5.09731	6.76751	0.00329762	0.121054	-1.07185
RNF24	1.01923	3.90274	6.97751	0.00296562	0.121054	-0.962175
KIRREL	1.01961	4.77791	6.9557	0.00299809	0.121054	-0.972416
TRIM8	1.02122	4.28735	6.28177	0.00426369	0.121054	-1.36681
KLHDC8B	1.0253	3.7275	6.45483	0.00388327	0.121054	-1.25695
BSCL2	1.02561	2.98098	6.24592	0.00434824	0.121054	-1.3506
CTDSP1	1.02911	5.18647	6.39427	0.00401138	0.121054	-1.28636
PPP1R13L	1.03062	2.50189	6.09559	0.0047265	0.121054	-1.40781
CELSR3	1.03106	4.49739	7.04578	0.0028668	0.121054	-0.926517
INSIG2	1.03356	5.77362	6.52119	0.00374871	0.121054	-1.19841
SLC3A2	1.03615	6.85537	6.44212	0.00390973	0.121054	-1.2233
ATOH8	1.03927	3.08605	5.99412	0.00500523	0.121163	-1.51059
SPSB1	1.04176	3.75964	7.09035	0.0028045	0.121054	-0.898779
HAGH	1.04214	4.35932	6.46445	0.00386339	0.121054	-1.25668
TSSC4	1.04352	4.14827	7.09198	0.00280226	0.121054	-0.902266
SFXN3	1.0441	5.35013	6.85269	0.00315761	0.121054	-1.01937
PHC2	1.04485	5.0373	6.97287	0.00297248	0.121054	-0.959061
SMTN	1.04793	3.21361	6.83515	0.00318582	0.121054	-1.02107
WDR37	1.04802	3.46302	5.81428	0.00555161	0.121698	-1.64815
STBD1	1.05007	5.02375	7.02262	0.00289985	0.121054	-0.932272
RPUSD1	1.05089	3.93282	7.0678	0.0028358	0.121054	-0.913612
DUS3L	1.05171	3.85524	5.90161	0.00527745	0.121698	-1.60284
TBC1D13	1.05467	3.84169	7.16037	0.00271002	0.121054	-0.862839
TOB1	1.05599	5.39036	6.46784	0.00385643	0.121054	-1.23818
AACS	1.05623	4.42091	5.8213	0.00552892	0.121698	-1.65848
PTGES	1.06065	5.3643	6.65031	0.00350324	0.121054	-1.13282
PLEKHM2	1.06071	4.74855	6.51006	0.00377087	0.121054	-1.22576
ITPR1	1.062	3.42675	6.2857	0.00425455	0.121054	-1.34855
SH3BP5L	1.06313	4.94586	5.9253	0.00520604	0.121691	-1.58272
AMDHD2	1.06341	2.51714	6.07092	0.00479244	0.121054	-1.42333
CA5BP1	1.06616	2.75234	5.91512	0.00523656	0.121691	-1.53881
SEMA4B	1.06715	3.33952	6.50737	0.00377626	0.121054	-1.2128
LRP5	1.06752	5.28951	6.41842	0.00395967	0.121054	-1.26966
MINK1	1.06834	4.20709	6.67348	0.00346135	0.121054	-1.13334
CCDC94	1.07018	2.9326	6.31446	0.00418838	0.121054	-1.30545
RAB11FIP3	1.07024	3.70164	6.84378	0.0031719	0.121054	-1.03208
SSTR2	1.07093	2.4184	6.23999	0.00436243	0.121054	-1.3143
EPG5	1.07106	5.15253	6.24619	0.0043476	0.121054	-1.37645
MAP3K11	1.0747	4.18297	6.90711	0.00307203	0.121054	-1.00247
VEGFB	1.07478	4.26178	7.34829	0.00247552	0.121054	-0.767069
FZD6	1.07478	6.31755	6.5818	0.0036309	0.121054	-1.1526
B4GALT5	1.07559	6.08041	6.34462	0.00412036	0.121054	-1.29566
WDR54	1.0784	3.7658	6.83278	0.00318966	0.121054	-1.03964
ATP6V0C	1.07875	5.28397	6.72875	0.0033639	0.121054	-1.08992
MFSD10	1.08056	4.04832	7.41904	0.00239386	0.121054	-0.730042
YIPF3	1.08064	5.35502	6.31583	0.00418526	0.121054	-1.32959
HSF1	1.08407	4.80851	6.88678	0.00310366	0.121054	-1.00988
NPFFR2	1.08821	5.51659	7.19561	0.00266399	0.121054	-0.831521
ATG9A	1.08878	4.56726	6.32688	0.00416021	0.121054	-1.3372
ATG101	1.08955	5.18295	6.15769	0.00456547	0.121054	-1.43035
STARD3	1.08963	4.45171	7.48034	0.00232583	0.121054	-0.699034
PKN1	1.09005	5.98627	6.09612	0.00472509	0.121054	-1.44908
CPEB2	1.0916	2.58229	6.42934	0.00393657	0.121054	-1.21447
ZC3H12C	1.09248	3.70224	6.09816	0.0047197	0.121054	-1.47284
GPR108	1.09284	4.11646	6.41797	0.00396062	0.121054	-1.28349
DNHD1	1.09364	3.27426	6.71688	0.00338454	0.121054	-1.08927
AUP1	1.09445	6.50698	6.90905	0.00306905	0.121054	-0.96727
SIPA1L3	1.09463	2.92421	6.44521	0.00390327	0.121054	-1.22566
TNIK	1.09493	4.83523	7.20016	0.00265812	0.121054	-0.840121
SLC2A6	1.09581	2.37483	5.82208	0.00552641	0.121698	-1.56642
TMEM173	1.09636	2.7537	6.73964	0.00334512	0.121054	-1.04887
FKRP	1.09746	3.23367	7.18585	0.00267665	0.121054	-0.832905
LGALS8	1.09902	7.18578	6.59542	0.00360505	0.121054	-1.12965
NEDD9	1.09945	3.59913	6.72574	0.00336913	0.121054	-1.09555
SMPDL3A	1.09973	3.40992	7.19411	0.00266593	0.121054	-0.834749
FGF11	1.10015	2.17137	5.916	0.00523393	0.121691	-1.49057
SLC22A23	1.1008	2.77771	6.02795	0.00491008	0.121054	-1.46887
SLC20A1	1.10345	7.32434	6.08653	0.0047506	0.121054	-1.42678
ZNF384	1.10618	4.75551	6.99124	0.0029454	0.121054	-0.953045
DPP7	1.10946	5.46708	6.38139	0.0040393	0.121054	-1.2876
DDRGK1	1.11277	4.07368	7.28405	0.00255271	0.121054	-0.799571
CIC	1.1147	4.37236	6.70237	0.00340997	0.121054	-1.11682
EDEM1	1.11477	6.28334	6.02238	0.00492558	0.121054	-1.48845
BCL7B	1.11889	5.25247	7.05889	0.00284829	0.121054	-0.908737
TRIM41	1.11904	3.90537	7.2911	0.00254409	0.121054	-0.794163
JMJD6	1.12046	5.61106	5.77978	0.00566477	0.121698	-1.66109
MAFG	1.12134	6.54154	6.86962	0.00313066	0.121054	-0.988165
SIRT7	1.12223	4.04966	7.61348	0.00218624	0.121054	-0.631751
ARHGEF18	1.1239	3.81517	6.21997	0.00441076	0.121054	-1.39892
FAM134A	1.12415	5.7001	7.31888	0.00251049	0.121054	-0.764665
ADORA2A	1.12523	3.37187	7.27367	0.00256545	0.121054	-0.788915
SMG5	1.12545	6.1157	6.73459	0.0033538	0.121054	-1.06987
ZNF668	1.12748	2.90651	6.10441	0.00470321	0.121054	-1.42987
IL6R	1.12801	5.86366	6.06681	0.00480355	0.121054	-1.47034
TES	1.1291	4.86597	7.54563	0.00225603	0.121054	-0.661792
MRPL49	1.1328	5.76637	7.41201	0.00240182	0.121054	-0.716276
BBC3	1.13498	2.80872	7.03874	0.0028768	0.121054	-0.891114
SIRT2	1.13508	4.2852	6.84448	0.00317076	0.121054	-1.03708
ANK2	1.13567	4.22563	5.95377	0.00512175	0.121163	-1.57157
LMAN2	1.13682	5.99776	6.44456	0.00390462	0.121054	-1.23833
PRKCA	1.13945	7.4051	6.24142	0.00435901	0.121054	-1.33114
PER1	1.13965	3.06198	6.39658	0.0040064	0.121054	-1.26282
ATP13A1	1.14066	4.24598	5.85761	0.00541341	0.121698	-1.63369
DAPK1	1.14215	4.45153	7.82434	0.00198602	0.121054	-0.528937
CYB561A3	1.14287	5.2283	7.61453	0.00218518	0.121054	-0.623538
KMT2D	1.14671	5.25691	6.47323	0.00384537	0.121054	-1.23777
SLC2A3	1.14851	3.49565	7.62013	0.00217955	0.121054	-0.620093
HIVEP2	1.15004	4.86279	7.51683	0.00228648	0.121054	-0.676772
CD70	1.15292	5.30099	7.318	0.00251154	0.121054	-0.771682
SLC46A3	1.15375	2.20756	5.98722	0.00502493	0.121163	-1.44888
WTIP	1.15434	3.07583	7.40215	0.00241304	0.121054	-0.715455
PPAP2C	1.15504	5.16897	7.71246	0.00208924	0.121054	-0.576492
MGAT5B	1.15593	2.39115	6.66648	0.00347393	0.121054	-1.06813
RUSC2	1.15757	3.79458	6.57569	0.00364257	0.121054	-1.18513
KDM3A	1.15813	5.81526	6.28732	0.00425079	0.121054	-1.33595
KCNK2	1.15832	2.98479	6.34376	0.00412228	0.121054	-1.28766
TMEM115	1.1606	4.13094	6.14131	0.00460726	0.121054	-1.45166
GNPDA1	1.16193	6.94448	6.66023	0.00348522	0.121054	-1.09725
STK11IP	1.16303	2.90314	6.47204	0.0038478	0.121054	-1.20894
HSPB7	1.16433	3.20496	7.45883	0.00234942	0.121054	-0.691512
ARHGAP23	1.16442	5.34196	7.06514	0.00283952	0.121054	-0.903732
PACS2	1.16768	3.54652	7.68419	0.00211638	0.121054	-0.589526
SUMF1	1.16808	4.74559	7.96483	0.00186531	0.121054	-0.460489
IL17RC	1.16848	3.58473	6.79271	0.0032554	0.121054	-1.05609
AK9	1.16916	2.45238	6.54217	0.0037074	0.121054	-1.14017
RALGDS	1.17472	3.7073	7.69344	0.00210746	0.121054	-0.587974
MAP1S	1.17632	2.33975	6.43009	0.00393497	0.121054	-1.19669
KLC4	1.17634	2.50879	6.17109	0.0045316	0.121054	-1.35977
POFUT2	1.17955	3.88591	7.87541	0.00194104	0.121054	-0.502584
SLC7A5	1.18056	6.60041	6.04591	0.00486048	0.121054	-1.46704
TRIM55	1.18447	4.50707	8.08688	0.00176786	0.121054	-0.404437
NCKAP5L	1.18597	2.71245	7.18466	0.00267819	0.121054	-0.808721
ENDOV	1.18746	4.03905	7.82256	0.00198761	0.121054	-0.529132
ZFP28	1.18949	3.20796	7.189	0.00267255	0.121054	-0.828653
SYNGR2	1.18986	5.08393	7.21621	0.00263754	0.121054	-0.827947
PLEKHA8P1	1.19033	2.86847	6.89274	0.00309435	0.121054	-0.970214
KDM5C	1.19095	6.36366	5.97344	0.00506455	0.121163	-1.51766
C15ORF39	1.19417	2.98325	7.55201	0.00224934	0.121054	-0.636886
ZNF408	1.19836	2.01885	6.01874	0.00493577	0.121054	-1.4147
ARHGEF5	1.19897	3.77093	7.72975	0.00207286	0.121054	-0.570774
EBP	1.19917	6.53806	7.56777	0.00223295	0.121054	-0.628897
EXT1	1.20362	5.42182	5.99808	0.00499397	0.121163	-1.52472
SLC52A2	1.21003	3.81224	7.31437	0.0025159	0.121054	-0.778933
LMTK2	1.21028	4.96159	6.62669	0.0035466	0.121054	-1.15375
QSOX1	1.21447	6.45277	7.67073	0.00212946	0.121054	-0.580109
ZNF646	1.21877	2.96207	6.04852	0.00485332	0.121054	-1.46589
CLCF1	1.22312	2.18558	6.77935	0.0032777	0.121054	-0.995288
BDNF	1.22706	4.34903	7.9037	0.00191667	0.121054	-0.490883
ORAI3	1.23181	2.69918	6.44283	0.00390824	0.121054	-1.21157
SYS1-DBNDD2	1.23674	3.23759	7.002	0.00292969	0.121054	-0.928219
UPP1	1.23716	5.9623	6.49172	0.00380774	0.121054	-1.21158
RMDN2	1.23765	3.64526	7.46232	0.00234557	0.121054	-0.697022
ESRRA	1.23997	5.57902	6.45004	0.00389322	0.121054	-1.2443
EFNA1	1.24145	4.11937	6.78575	0.00326699	0.121054	-1.06801
EPHB2	1.24164	3.06757	7.65825	0.00214168	0.121054	-0.587856
CAPN10	1.24296	3.4251	6.66982	0.00346792	0.121054	-1.11905
COL18A1	1.24438	3.32743	6.206	0.00444488	0.121054	-1.38675
HDAC5	1.24639	5.04996	8.35245	0.00157699	0.121054	-0.281312
TOR4A	1.24979	3.23891	6.14472	0.00459852	0.121054	-1.4207
SBF1	1.25598	6.04296	7.95548	0.00187305	0.121054	-0.450513
MSC	1.25675	4.07567	8.56951	0.00143991	0.121054	-0.189252
BIRC3	1.25834	2.20145	5.92829	0.0051971	0.121691	-1.48222
TSKU	1.25872	3.33841	6.34164	0.00412702	0.121054	-1.30681
SLC6A8	1.25873	5.39264	7.75936	0.00204517	0.121054	-0.5508
PSKH1	1.2591	4.05946	7.9352	0.00188998	0.121054	-0.474518
CPA4	1.25914	7.54644	7.60489	0.00219492	0.121054	-0.600307
SLC17A5	1.26035	5.2598	8.19559	0.00168639	0.121054	-0.349283
PRUNE2	1.26288	7.13996	7.40688	0.00240765	0.121054	-0.700922
GET4	1.26393	5.17371	8.15322	0.00171757	0.121054	-0.369353
SREBF2	1.26962	6.92124	7.54649	0.00225512	0.121054	-0.634999
ZNF461	1.26989	2.40886	7.17427	0.00269176	0.121054	-0.800727
TMEM8A	1.27103	4.63836	8.38031	0.0015585	0.121054	-0.271599
P2RX4	1.27216	3.71689	7.82989	0.00198107	0.121054	-0.52099
ATP6V1B2	1.27512	6.11013	6.01471	0.00494704	0.121054	-1.49735
TPCN1	1.28333	4.51449	8.67031	0.00138136	0.121054	-0.146532
PPARGC1A	1.28368	4.4607	6.93822	0.00302443	0.121054	-0.983089
CXCL16	1.28587	2.53355	5.79479	0.00561518	0.121698	-1.59253
MYEF2	1.2877	4.01794	8.23817	0.00165577	0.121054	-0.334719
ANKZF1	1.28969	4.82551	7.9201	0.00190272	0.121054	-0.480117
FADS2	1.29024	3.87758	8.43729	0.00152153	0.121054	-0.24529
PLD6	1.29123	3.2379	8.21745	0.00167058	0.121054	-0.33309
NAT9	1.29297	5.06478	8.48471	0.0014916	0.121054	-0.223214
WBP2	1.29571	6.0749	7.46327	0.00234453	0.121054	-0.686147
ATP6AP1	1.29602	5.12706	6.56216	0.00366857	0.121054	-1.18785
MCOLN1	1.29646	2.50592	7.57554	0.00222492	0.121054	-0.608112
PPM1H	1.29904	4.37682	8.45651	0.00150931	0.121054	-0.238622
BRI3	1.30348	6.49568	7.22592	0.00262517	0.121054	-0.800501
BCL2L1	1.31113	4.8788	7.40001	0.00241549	0.121054	-0.734925
RCE1	1.31186	2.60514	7.7337	0.00206913	0.121054	-0.536832
TMED1	1.31288	3.48936	8.22672	0.00166394	0.121054	-0.333517
MGAT4B	1.31448	6.37427	7.24657	0.00259913	0.121054	-0.791583
FLJ23867	1.3167	2.22742	6.65563	0.00349357	0.121054	-1.0627
STK40	1.31692	4.09668	6.72539	0.00336973	0.121054	-1.10077
MBD6	1.31772	3.8694	7.39991	0.0024156	0.121054	-0.734806
ARMC5	1.31783	2.09592	6.96307	0.00298706	0.121054	-0.894836
NAGLU	1.32188	3.44169	6.71595	0.00338616	0.121054	-1.09184
FAM73B	1.32382	2.78319	8.0482	0.00179804	0.121054	-0.398048
MLPH	1.32901	3.52656	7.50246	0.00230188	0.121054	-0.676424
NAGPA	1.33449	2.93486	7.6892	0.00211154	0.121054	-0.567293
SLC35C2	1.33634	4.75658	8.15524	0.00171607	0.121054	-0.371639
CCDC107	1.33792	2.62293	6.6902	0.00343149	0.121054	-1.06557
CABLES1	1.33934	4.28866	7.12146	0.00276203	0.121054	-0.883399
SESN2	1.34024	2.07111	6.86962	0.00313067	0.121054	-0.941667
TIMP2	1.34343	7.66865	6.75312	0.00332203	0.121054	-1.03341
LINC00525	1.34429	2.02302	7.16655	0.00270188	0.121054	-0.791319
TMEM184A	1.3444	2.98684	8.22024	0.00166858	0.121054	-0.326094
NCOA5	1.34582	4.12725	7.06823	0.00283521	0.121054	-0.910635
RAMP1	1.34704	6.66774	7.34153	0.00248349	0.121054	-0.739432
ATP6V0B	1.3475	7.19869	5.99328	0.00500762	0.121163	-1.48702
SLC27A2	1.34786	4.56294	9.0116	0.00120414	0.121054	-0.00514317
ARAP1	1.34837	4.23091	6.16222	0.00455397	0.121054	-1.4357
PGPEP1	1.35272	4.81317	6.37058	0.00406291	0.121054	-1.30572
C14ORF1	1.3528	6.55618	8.04341	0.00180182	0.121054	-0.405699
SLC36A1	1.3537	3.33928	8.51395	0.00147352	0.121054	-0.205226
MON1B	1.35531	3.73168	8.77694	0.00132266	0.121054	-0.0990578
BCL9L	1.35727	4.9956	7.72456	0.00207775	0.121054	-0.572014
FAM102A	1.35823	3.85261	6.23722	0.00436908	0.121054	-1.3846
SH2D4A	1.35882	4.19224	8.85915	0.00127953	0.121054	-0.0673527
TMEM158	1.36043	4.17467	9.11289	0.00115713	0.121054	0.0353383
SMPD1	1.36052	2.71782	6.90587	0.00307395	0.121054	-0.952657
GIT1	1.36065	5.3351	8.9594	0.0012293	0.121054	-0.0233146
TSLP	1.36196	3.14124	6.55748	0.00367761	0.121054	-1.16811
FAM111A	1.36811	3.21157	7.05403	0.00285514	0.121054	-0.896107
TMEM91	1.36845	4.12464	8.07853	0.00177431	0.121054	-0.40733
CREBRF	1.37429	4.50771	7.78894	0.00201797	0.121054	-0.543184
HMGXB3	1.37673	5.32874	6.87871	0.00311633	0.121054	-1.0049
RNF6	1.3785	6.09451	8.14174	0.00172614	0.121054	-0.365377
MCTP1	1.38357	3.67647	9.09361	0.00116589	0.121054	0.0301425
ARRDC1	1.38428	2.94517	8.64097	0.00139809	0.121054	-0.146472
IGF2R	1.38599	6.95352	7.08768	0.00280819	0.121054	-0.865647
GLP2R	1.38868	3.27708	8.9834	0.00121765	0.121054	-0.0110086
ZFYVE26	1.39776	4.14313	9.47065	0.00100854	0.121054	0.174086
DAG1	1.39777	6.29144	5.77901	0.00566734	0.121698	-1.6448
GALNS	1.39985	3.28673	6.94165	0.00301924	0.121054	-0.958025
DDIT3	1.40549	4.36433	8.42164	0.00153157	0.121054	-0.251249
CLN8	1.41038	3.51321	6.33814	0.00413485	0.121054	-1.3118
TBC1D17	1.41472	3.40536	7.36365	0.00245749	0.121054	-0.741235
CTNS	1.41553	3.33484	7.49125	0.00231397	0.121054	-0.675008
VEGFA	1.41989	4.94175	9.39262	0.0010388	0.121054	0.145003
PPP2R2C	1.42045	2.48891	8.05881	0.00178969	0.121054	-0.387425
NSDHL	1.42292	6.62844	8.40907	0.0015397	0.121054	-0.244551
HS1BP3	1.42371	3.73496	8.83346	0.00129281	0.121054	-0.0751552
FUT11	1.43511	3.75217	6.24068	0.00436078	0.121054	-1.37821
IRS2	1.44217	4.17927	6.98256	0.00295816	0.121054	-0.956353
FRMD8	1.44311	3.95374	8.14857	0.00172103	0.121054	-0.373276
GLIS2	1.44624	3.48137	6.48387	0.00382366	0.121054	-1.22387
TMEM55B	1.45178	4.17463	9.46599	0.00101032	0.121054	0.172414
NPC1	1.45263	5.38115	7.92826	0.00189583	0.121054	-0.470639
CLDN15	1.45305	2.74004	8.7738	0.00132434	0.121054	-0.0914761
BFSP1	1.45347	3.17462	9.20199	0.00111767	0.121054	0.0746678
ADPRHL2	1.4554	4.7195	8.75131	0.00133648	0.121054	-0.111201
SVIL	1.45594	5.93662	7.52537	0.0022774	0.121054	-0.657342
THEM6	1.46072	4.31192	9.66899	0.000936497	0.121054	0.247959
LRRC8A	1.46189	4.79341	9.34018	0.00105978	0.121054	0.124748
LPCAT1	1.46528	7.0454	7.07609	0.00282424	0.121054	-0.870331
EPHA2	1.46595	5.05707	9.86671	0.000871021	0.121054	0.319573
NT5E	1.46694	6.97056	7.85208	0.00196143	0.121054	-0.489602
CLU	1.47222	5.97901	7.77255	0.00203298	0.121054	-0.53707
CHPF	1.47843	4.58394	9.82707	0.000883674	0.121054	0.305415
CTSA	1.48195	5.91133	6.39961	0.00399987	0.121054	-1.267
TOLLIP	1.48531	3.80253	7.79478	0.00201266	0.121054	-0.536408
RND3	1.48781	6.6406	7.92945	0.00189482	0.121054	-0.45694
PLXNA2	1.4917	4.44059	8.20828	0.00167719	0.121054	-0.3476
SORBS1	1.49174	3.12913	8.46372	0.00150476	0.121054	-0.22228
DPH1	1.49524	3.94883	8.2511	0.00164661	0.121054	-0.326391
SLC2A1	1.4979	6.26647	6.83516	0.00318579	0.121054	-1.01186
HK2	1.50001	6.11058	6.96879	0.00297855	0.121054	-0.941831
B3GAT3	1.50395	4.91007	9.34306	0.00105861	0.121054	0.126076
MAP2K3	1.50442	5.05512	7.72733	0.00207514	0.121054	-0.569748
TMEM104	1.50467	3.29248	9.65056	0.000942912	0.121054	0.240823
DUSP3	1.50621	6.26574	7.65926	0.00214068	0.121054	-0.587874
ABHD3	1.51069	4.71297	7.93289	0.00189193	0.121054	-0.473767
SNX8	1.51667	4.76282	8.86933	0.00127431	0.121054	-0.0621486
DOCK3	1.52752	2.17556	5.99092	0.00501435	0.121163	-1.43614
SMCR8	1.53035	5.1533	10.1073	0.00079895	0.121054	0.403555
POR	1.5324	5.55788	6.81161	0.00322418	0.121054	-1.03766
MPP4	1.53395	2.07796	6.4874	0.0038165	0.121054	-1.14466
ITGA3	1.53472	6.92886	7.08787	0.00280793	0.121054	-0.865869
MUL1	1.53613	3.59684	6.36222	0.00408131	0.121054	-1.29785
CHST3	1.54094	5.62513	9.203	0.00111724	0.121054	0.073932
CHKA	1.5444	5.05288	8.02222	0.00181867	0.121054	-0.429955
WDR81	1.54859	4.06515	7.16305	0.0027065	0.121054	-0.8569
ATP6V0E2	1.55012	4.33159	9.40281	0.00103478	0.121054	0.148544
PPAPDC1A	1.55028	3.64272	8.20874	0.00167686	0.121054	-0.341065
ATP13A2	1.55219	3.09121	6.43437	0.00392597	0.121054	-1.23227
AGRN	1.55548	4.85156	8.88856	0.00126453	0.121054	-0.0537234
TMEM222	1.55914	4.63348	10.44	0.000711215	0.121054	0.516504
KRT80	1.56051	6.41377	8.26172	0.00163914	0.121054	-0.309668
DOCK2	1.57056	4.55201	7.31693	0.00251282	0.121054	-0.777844
SORL1	1.57363	2.51181	9.07959	0.00117232	0.121054	0.0231898
C2ORF27A	1.57622	2.07596	8.38803	0.00155343	0.121054	-0.25228
CD276	1.57683	5.99013	9.58139	0.000967489	0.121054	0.216187
CDKN2D	1.58132	2.81386	8.37858	0.00155964	0.121054	-0.253467
ATP6V0D1	1.58196	4.77486	6.38837	0.00402414	0.121054	-1.29356
ZMIZ2	1.58579	3.58597	9.82917	0.000882998	0.121054	0.30566
LATS2	1.58924	3.58357	6.87277	0.00312569	0.121054	-1.00336
TSPAN8	1.58936	3.31786	5.88835	0.00531798	0.121698	-1.57619
STX1A	1.59488	2.10225	8.50441	0.00147939	0.121054	-0.206292
IQGAP2	1.59757	3.5902	9.8502	0.000876264	0.121054	0.313069
DGKD	1.59787	5.47634	9.73901	0.000912621	0.121054	0.273665
ACSS2	1.60014	4.65785	8.64914	0.00139341	0.121054	-0.153891
PLAU	1.60056	3.36224	8.50119	0.00148138	0.121054	-0.209004
MOSPD1	1.60271	7.14224	9.8393	0.000879745	0.121054	0.302744
TNFRSF12A	1.60493	6.29133	7.35149	0.00247174	0.121054	-0.739502
SMIM3	1.61141	4.6365	9.24008	0.00110132	0.121054	0.0860839
TSC22D3	1.61249	4.0029	10.4507	0.000708611	0.121054	0.519178
ACAT2	1.61578	8.31101	8.57714	0.00143537	0.121054	-0.170315
DUSP1	1.61898	3.79837	8.45632	0.00150943	0.121054	-0.233489
MAD1L1	1.62401	3.83059	9.51332	0.000992469	0.121054	0.191021
RHOBTB2	1.63411	3.23729	9.1677	0.00113265	0.121054	0.0616036
SPRY2	1.64801	2.64688	7.62701	0.00217265	0.121054	-0.584524
MFSD12	1.65096	5.09159	10.7463	0.000640972	0.121054	0.613989
PLEKHA7	1.65726	5.44411	7.72159	0.00208057	0.121054	-0.567895
SCAMP2	1.65897	4.11951	9.24962	0.00109728	0.121054	0.0902901
SLC1A4	1.66119	2.49817	6.55016	0.00369181	0.121054	-1.12931
DHCR24	1.66998	7.88981	7.65672	0.00214318	0.121054	-0.572312
BCAR1	1.67055	4.47902	9.90826	0.000858004	0.121054	0.334382
CEMP1	1.6731	2.32995	8.53149	0.0014628	0.121054	-0.191045
HSPB8	1.68033	6.05062	7.03306	0.00288488	0.121054	-0.908518
VLDLR	1.68429	4.71317	7.89627	0.00192303	0.121054	-0.490154
TNFSF9	1.68566	4.70703	9.49894	0.00099785	0.121054	0.185132
ITGB5	1.69024	6.19332	7.35454	0.00246816	0.121054	-0.739364
MTHFR	1.70319	3.63719	7.26167	0.0025803	0.121054	-0.79367
CERS4	1.71584	2.48192	9.63805	0.000947299	0.121054	0.218367
TCIRG1	1.7166	4.02456	11.5144	0.00049971	0.121054	0.844127
IRS1	1.71948	2.84319	8.26271	0.00163844	0.121054	-0.302367
BTBD9	1.72223	2.55079	8.43468	0.0015232	0.121054	-0.228319
ADGRG1	1.72732	2.73676	7.90818	0.00191285	0.121054	-0.456407
TPP1	1.73252	5.4527	6.98011	0.00296178	0.121054	-0.946731
CYFIP2	1.73469	3.19215	10.8043	0.000628659	0.121054	0.61854
GEM	1.74184	4.24426	9.19364	0.0011213	0.121054	0.0685957
C2CD2L	1.74259	2.48968	6.20583	0.0044453	0.121054	-1.32457
MAFK	1.75694	4.61465	11.797	0.00045779	0.121054	0.925565
HSD17B7	1.76588	5.5078	10.6943	0.000652247	0.121054	0.594377
PLAUR	1.76991	2.92172	7.32615	0.00250178	0.121054	-0.737393
LDLR	1.7772	6.16537	11.0135	0.000586688	0.121054	0.686686
KIAA1217	1.77823	4.27807	11.9352	0.000438922	0.121054	0.96219
MAFF	1.78919	2.0223	7.58535	0.00221484	0.121054	-0.593151
VGLL4	1.80279	4.89896	8.27365	0.00163079	0.121054	-0.315625
CBLB	1.80439	5.33214	9.70927	0.000922665	0.121054	0.262991
DMPK	1.80592	3.49192	11.1965	0.000552859	0.121054	0.742285
EEPD1	1.82536	2.8412	8.87323	0.00127232	0.121054	-0.0524806
ATG4D	1.8254	3.22805	11.3581	0.000524989	0.121054	0.779327
MEGF8	1.83575	3.7755	8.10554	0.00175353	0.121054	-0.386566
RGS4	1.83842	7.34584	10.6926	0.000652617	0.121054	0.574429
KLHL21	1.84543	5.45997	11.8142	0.000455392	0.121054	0.923512
RILP	1.8468	2.12251	9.595	0.000962588	0.121054	0.179026
SPP1	1.84822	10.0501	8.86873	0.00127462	0.121054	-0.0666161
DUSP5	1.84865	3.16695	11.1339	0.000564138	0.121054	0.71263
FOSL1	1.87581	4.4987	12.3172	0.000391616	0.121054	1.063
FLCN	1.87892	3.90137	11.4617	0.000508072	0.121054	0.825332
SLC12A8	1.89349	2.16419	8.1853	0.00169389	0.121054	-0.334732
KIFC3	1.90041	5.23968	12.6699	0.000353529	0.121054	1.14727
CSRNP1	1.90081	2.53477	7.8874	0.00193066	0.121054	-0.461137
FBXO32	1.90245	4.53605	11.824	0.000454022	0.121054	0.931674
HKDC1	1.90731	5.03393	10.87	0.000615096	0.121054	0.652381
CRTC1	1.90959	2.38656	8.08028	0.00177296	0.121054	-0.376523
SPNS1	1.92019	4.17587	12.1602	0.000410233	0.121054	1.01881
DHCR7	1.93075	6.36202	10.4264	0.000714556	0.121054	0.503369
FNIP2	1.94216	4.63404	11.2001	0.000552212	0.121054	0.75331
TRIB3	1.94452	5.36664	11.3797	0.000521412	0.121054	0.802615
TRIML2	1.94458	3.50495	10.8458	0.000620036	0.121054	0.634864
PPP1R3B	1.9452	3.9218	9.66931	0.000936386	0.121054	0.248465
GPER1	1.94544	2.85589	11.3122	0.000532718	0.121054	0.742627
ACSL1	1.94869	7.95858	6.83063	0.00319314	0.121054	-0.985935
AP5Z1	1.95664	4.08058	11.8531	0.000450006	0.121054	0.935416
BHLHE41	1.95861	4.05416	6.72779	0.00336557	0.121054	-1.08729
LSS	1.96223	6.94805	10.3882	0.000724049	0.121054	0.485337
AMIGO2	1.97054	6.18088	6.62918	0.003542	0.121054	-1.12886
IGFBP2	1.99115	2.94531	11.7971	0.000457789	0.121054	0.875746
ANKRD37	1.99276	3.61656	6.54724	0.0036975	0.121054	-1.17634
SQSTM1	2.0003	8.1347	8.82875	0.00129527	0.121054	-0.0706266
UAP1L1	2.00146	3.70612	8.9646	0.00122677	0.121054	-0.0187973
MVK	2.01844	4.54103	7.76739	0.00203774	0.121054	-0.549243
SERPINB8	2.02405	3.49862	11.4237	0.000514191	0.121054	0.802288
ANKRD1	2.02925	6.353	12.7334	0.000347183	0.121054	1.13947
GRN	2.04362	5.27666	7.36136	0.00246016	0.121054	-0.747371
AHNAK2	2.05261	5.2779	13.4093	0.000287754	0.121054	1.31867
UTS2	2.05508	5.06583	9.00656	0.00120654	0.121054	-0.00348214
GTF2IRD2B	2.07494	3.53225	7.30402	0.00252839	0.121054	-0.762834
SH2D5	2.12706	2.09479	10.8939	0.000610229	0.121054	0.543874
CLN3	2.13034	4.62779	11.6911	0.000472967	0.121054	0.893015
IRAK2	2.14016	2.91038	6.67007	0.00346747	0.121054	-1.07376
MVD	2.18536	5.42291	14.3652	0.00022401	0.121054	1.51629
ZP3	2.18608	2.91008	12.6497	0.000355577	0.121054	1.06839
SORT1	2.18698	4.92209	10.1191	0.000795612	0.121054	0.407325
TM4SF19-TCTEX1D2	2.21943	4.19434	12.2826	0.000395624	0.121054	1.04581
PODXL	2.26007	6.02245	13.6386	0.000270563	0.121054	1.35184
ABCG2	2.30241	4.50052	11.3168	0.000531949	0.121054	0.78382
PFKFB4	2.32619	3.46184	12.2764	0.000396352	0.121054	1.01704
BDKRB1	2.38206	2.91198	10.725	0.000645559	0.121054	0.566423
PLIN2	2.4333	7.68537	13.1626	0.000307835	0.121054	1.19101
SGK1	2.43654	3.93083	9.91019	0.000857405	0.121054	0.332605
CTSD	2.44088	7.23517	9.47536	0.00100675	0.121054	0.17408
MMP14	2.46296	5.71393	9.93211	0.000850641	0.121054	0.341454
ABHD4	2.48198	5.09362	16.0594	0.000149183	0.121054	1.82241
LAMB3	2.54425	4.67385	16.7958	0.000126646	0.121054	1.9336
MMP3	2.5448	4.74697	10.2444	0.000761225	0.121054	0.448956
BHLHE40	2.65135	4.28094	16.9117	0.000123502	0.121054	1.93216
MYO5B	2.68065	3.31419	6.89989	0.00308322	0.121054	-0.951159
GDF15	2.72538	3.30734	15.3554	0.000175698	0.121054	1.59424
NUPR1	2.72592	5.13956	12.4352	0.000378319	0.121054	1.08391
PPP1R15A	2.8625	3.84425	17.8041	0.000102329	0.121054	2.00141
STX3	2.86897	6.12351	17.5663	0.000107489	0.121054	2.01275
NDRG1	3.34006	3.61195	15.8822	0.00015535	0.121054	1.66266
STC1	3.45366	2.78484	14.7766	0.000202113	0.121054	1.33005
EPHA4	3.51182	2.48984	16.9802	0.000121692	0.121054	1.51667
DUSP4	3.56296	3.65654	12.4308	0.000378801	0.121054	1.00871
ENO2	3.57516	2.98374	9.2631	0.00109159	0.121054	0.0676443
ZNF114	3.66223	4.5602	22.2391	4.5278e-05	0.121054	2.45411
ALDOC	3.69261	4.59411	21.313	5.29287e-05	0.121054	2.37988
IL21R	3.89539	2.18646	16.2073	0.000144273	0.121054	1.25897
GPNMB	4.03843	6.47504	21.6185	5.02355e-05	0.121054	2.40951
